# Supplementary material for: SREBF1, a target gene of multiple sclerosis and coronary heart disease: based on mendelian randomization study
Source: Hereditas. 2025 Feb 14;162:22. doi: 10.1186/s41065-025-00388-6 (PMC11827142; doi:10.1186/s41065-025-00388-6)
Supplement: Supplementary file 1 — Supplementary Material 1. [file 41065_2025_388_MOESM1_ESM.zip]

Archive with 12 entries (11 files):
- Supplementary Materials/
- Supplementary Materials/Supplementary Figure1.png
- Supplementary Materials/Supplementary Figure2.png
- Supplementary Materials/Supplementary Table1.xls
- Supplementary Materials/Supplementary Table2.xls
- Supplementary Materials/Supplementary Table3.xls
- Supplementary Materials/Supplementary Table4.xls
- Supplementary Materials/Supplementary Table5.xls
- Supplementary Materials/Supplementary Table6.xls
- Supplementary Materials/Supplementary Table7.csv
- Supplementary Materials/Supplementary Table8.csv
- Supplementary Materials/Supplementary Table9.csv
