# Supplementary material for: SREBF1, a target gene of multiple sclerosis and coronary heart disease: based on mendelian randomization study
Source: Hereditas. 2025 Feb 14;162:22. doi: 10.1186/s41065-025-00388-6 (PMC11827142; doi:10.1186/s41065-025-00388-6)
Supplement: Supplementary file 1 — Supplementary Material 1. [file 41065_2025_388_MOESM1_ESM.zip › Supplementary Materials/Supplementary Table1.xls]

## Sheet: Sheet1
SNP	effect_allele.exposure	other_allele.exposure	beta.exposure	eaf.exposure	chr	se.exposure	pval.exposure	samplesize.exposure	steiger_dir	F
rs1077667	T	C	-0.148848	0.2286	19	0.0211852	2.13e-12	26621	TRUE	49.3652
rs11129295	T	C	0.109213	0.3857	3	0.0191318	1.14e-08	26621	TRUE	32.5864
rs11154801	A	C	0.136627	0.3658	6	0.0193191	1.53e-12	26621	TRUE	50.0149
rs11581062	G	A	0.125398	0.3072	1	0.0200179	3.74e-10	26621	TRUE	39.2414
rs12746893	C	T	0.141239	0.2744	1	0.0203783	4.18e-12	26621	TRUE	48.0367
rs1335532	G	A	-0.163343	0.1461	1	0.027236	2.01e-09	26621	TRUE	35.9678
rs17066096	G	A	0.127777	0.2316	6	0.0203511	3.41e-10	26621	TRUE	39.4212
rs1738074	C	T	0.123864	0.4334	6	0.0188726	5.27e-11	26621	TRUE	43.0751
rs1800693	C	T	0.111184	0.4254	12	0.017442	1.84e-10	26621	TRUE	40.6342
rs2119704	A	C	-0.233446	0.07455	14	0.0371935	3.46e-10	26621	TRUE	39.3948
rs2248359	T	C	-0.111826	0.4066	20	0.0191405	5.15e-09	26621	TRUE	34.1334
rs2293370	A	G	-0.150009	0.164	3	0.0246021	1.08e-09	26621	TRUE	37.1784
rs4613763	C	T	0.193674	0.1342	5	0.0258561	6.86e-14	26621	TRUE	56.1069
rs4648356	A	C	-0.149429	0.3082	1	0.0196774	3.1e-14	26621	TRUE	57.6679
rs4902647	T	C	-0.10303	0.4652	14	0.018734	3.81e-08	26621	TRUE	30.2459
rs650258	C	T	0.11205	0.3698	11	0.0186117	1.74e-09	26621	TRUE	36.2453
rs669607	C	A	0.120712	0.4871	3	0.0181523	2.93e-11	26621	TRUE	44.2219
rs771767	G	A	-0.112525	0.2714	3	0.0196377	1e-08	26621	TRUE	32.8335
rs874628	G	A	-0.113841	0.2813	19	0.0207837	4.32e-08	26621	TRUE	30.0021
rs9282641	A	G	-0.190555	0.09245	3	0.0315494	1.54e-09	26621	TRUE	36.4803
