# Supplementary material for: SREBF1, a target gene of multiple sclerosis and coronary heart disease: based on mendelian randomization study
Source: Hereditas. 2025 Feb 14;162:22. doi: 10.1186/s41065-025-00388-6 (PMC11827142; doi:10.1186/s41065-025-00388-6)
Supplement: Supplementary file 1 — Supplementary Material 1. [file 41065_2025_388_MOESM1_ESM.zip › Supplementary Materials/Supplementary Table2.xls]

## Sheet: Sheet1
SNP	effect_allele.exposure	other_allele.exposure	beta.exposure	pval.exposure	samplesize.exposure	se.exposure	steiger_dir	steiger_pval	F
rs1014486	C	T	0.10075	1.16e-09	38589	0.0165552	TRUE	6.49261e-06	37.0358
rs1021156	C	T	-0.115113	5.6e-10	38589	0.0185627	TRUE	4.20586e-07	38.4562
rs1077667	T	C	-0.15187	3.54e-13	38589	0.020884	TRUE	3.95714e-06	52.8831
rs11154801	A	C	0.102557	2.35e-09	38589	0.0171742	TRUE	2.6201e-06	35.6597
rs11865086	A	C	-0.0935417	1.77e-08	38589	0.0166057	TRUE	0.00041692	31.7319
rs12087340	T	C	0.19721	5.13e-12	38589	0.0285732	TRUE	1.73365e-08	47.6365
rs12927355	T	C	-0.193099	8.19e-27	38589	0.0180128	TRUE	6.20727e-17	114.921
rs1323292	A	G	0.160404	3.68e-13	38589	0.0220734	TRUE	2.01829e-08	52.8071
rs17066096	G	A	0.131028	5.91e-12	38589	0.0190398	TRUE	9.39203e-07	47.3591
rs1800693	C	T	0.134531	6.92e-16	38589	0.0166665	TRUE	3.25893e-07	65.1562
rs1813375	T	G	0.143234	5.75e-18	38589	0.016583	TRUE	2.07379e-11	74.6047
rs2104286	C	T	-0.18983	7.61e-23	38589	0.0192926	TRUE	7.15248e-16	96.8162
rs2364482	G	T	0.124869	1.4e-09	38589	0.0206208	TRUE	5.49283e-05	36.6689
rs3115627	G	A	-0.313342	1.77e-67	38589	0.0180536	TRUE	2.96316e-39	301.238
rs3748817	C	T	-0.129312	1.33e-12	38589	0.0182356	TRUE	1.42783e-07	50.2849
rs4410871	C	T	0.112385	1.98e-09	38589	0.0187326	TRUE	2.80135e-05	35.9932
rs4780355	C	T	-0.100705	3.47e-08	38589	0.0182572	TRUE	7.17278e-06	30.4252
rs4944958	G	A	-0.107059	8.69e-09	38589	0.0186044	TRUE	6.04753e-06	33.1143
rs4976646	C	T	0.123102	1.04e-12	38589	0.0172772	TRUE	1.32986e-05	50.7672
rs6677309	C	A	-0.292628	1.45e-28	38589	0.0263937	TRUE	1.88625e-11	122.922
rs6881706	T	G	-0.110596	4.87e-09	38589	0.0189003	TRUE	5.66071e-06	34.2406
rs706015	G	T	0.129272	1.29e-09	38589	0.0213017	TRUE	4.94635e-05	36.8282
rs7783	G	A	0.0989399	9.56e-09	38589	0.0172419	TRUE	4.79361e-05	32.9286
rs7923837	A	G	-0.100705	4.58e-09	38589	0.01718	TRUE	7.04374e-05	34.3602
rs8070345	C	T	-0.134531	5.43e-16	38589	0.0166057	TRUE	1.00715e-10	65.6342
rs842639	A	G	0.107919	1.7e-09	38589	0.0179144	TRUE	7.4814e-06	36.2904
rs9282641	A	G	-0.193949	1.74e-10	38589	0.0303867	TRUE	1.0274e-05	40.7388
rs9967792	C	T	0.102587	1.8e-09	38589	0.0170554	TRUE	2.71132e-06	36.1794
