# Supplementary material for: SREBF1, a target gene of multiple sclerosis and coronary heart disease: based on mendelian randomization study
Source: Hereditas. 2025 Feb 14;162:22. doi: 10.1186/s41065-025-00388-6 (PMC11827142; doi:10.1186/s41065-025-00388-6)
Supplement: Supplementary file 1 — Supplementary Material 1. [file 41065_2025_388_MOESM1_ESM.zip › Supplementary Materials/Supplementary Table3.xls]

## Sheet: Sheet1
outcome	exposure	method	nsnp	b	se	pval	or	or_lci95	or_uci95
Multiple sclerosis || id:ebi-a-GCST001198	Coronary heart disease || id:ieu-a-8	Inverse variance weighted	4	0.0914058	0.136	0.501519	1.09571	0.839328	1.43042
Multiple sclerosis || id:ebi-a-GCST001198	Coronary heart disease || id:ieu-a-8	MR Egger	4	0.298208	0.802177	0.745771	1.34744	0.279694	6.49137
Multiple sclerosis || id:ebi-a-GCST001198	Coronary heart disease || id:ieu-a-8	Weighted median	4	0.0404893	0.119649	0.735061	1.04132	0.82364	1.31653
Multiple sclerosis || id:ebi-a-GCST001198	Coronary heart disease || id:ieu-a-8	Weighted mode	4	0.00510372	0.125275	0.970063	1.00512	0.786286	1.28485
