# Supplementary material for: SREBF1, a target gene of multiple sclerosis and coronary heart disease: based on mendelian randomization study
Source: Hereditas. 2025 Feb 14;162:22. doi: 10.1186/s41065-025-00388-6 (PMC11827142; doi:10.1186/s41065-025-00388-6)
Supplement: Supplementary file 1 — Supplementary Material 1. [file 41065_2025_388_MOESM1_ESM.zip › Supplementary Materials/Supplementary Table4.xls]

## Sheet: Sheet1
Outcome	Exposure	IVW Heterogeneity test		MR-Egger pleiotropy test		MR-PRESSO global outlier test
		Q	P	Intercept	SE	P	Outlier	Global Test P
CHD	primary analysis	12.3152	0.871714	-0.0139723	0.0195109	0.483102	None	0.885
	validation analysis	26.1463	0.455084	-0.0177662	0.00881139	0.0542123	rs3130283	0.31
