# Supplementary material for: SREBF1, a target gene of multiple sclerosis and coronary heart disease: based on mendelian randomization study
Source: Hereditas. 2025 Feb 14;162:22. doi: 10.1186/s41065-025-00388-6 (PMC11827142; doi:10.1186/s41065-025-00388-6)
Supplement: Supplementary file 1 — Supplementary Material 1. [file 41065_2025_388_MOESM1_ESM.zip › Supplementary Materials/Supplementary Table5.xls]

## Sheet: Sheet1
outcome	exposure	method	nsnp	b	se	pval	or	or_lci95	or_uci95	p_fdr
CHD	Alcohol frequency weekly	IVW	8	-0.0390799	0.024243	0.10696	0.961674	0.917047	1.00847	0.223643
CHD	BMI	IVW	87	0.0567319	0.0196179	0.00382999	1.05837	1.01845	1.09986	0.017618
CHD	LDL	IVW (mre)	34	0.539115	0.127495	2.35248e-05	1.71449	1.33539	2.20121	0.00033752
CHD	Coffee intake	IVW	8	0.0475763	0.0877372	0.58764	1.04873	0.883037	1.24551	0.693972
CHD	Diabetes	IVW (mre)	14	1.45873	1.73601	0.400753	4.30051	0.143151	129.195	0.543667
CHD	Age when finished full-time education	IVW	88	-0.131855	0.0593978	0.026428	0.876468	0.780146	0.984683	0.0759805
CHD	Fruit intake	IVW	6	-0.254142	0.29374	0.386932	0.775582	0.436105	1.37932	0.543667
CHD	Height	IVW (mre)	187	-0.0153739	0.0072096	0.0329722	0.984744	0.970926	0.998758	0.0842623
CHD	Insomnia	IVW	5	-1.58828	0.580562	0.00622364	0.204277	0.0654689	0.637388	0.0238573
CHD	Number of non-cancer illnesses	IVW	4	0.413262	0.348426	0.235589	1.51174	0.763645	2.9927	0.387039
CHD	Reaction time	IVW	7	0.000686393	0.00373437	0.854167	1.00069	0.993389	1.00804	0.892993
CHD	Risk taking	IVW	3	0.615653	1.18523	0.603454	1.85087	0.181339	18.8912	0.693972
CHD	Smoking status	IVW (mre)	21	0.592101	0.407017	0.145743	1.80778	0.814116	4.01426	0.279187
CHD	Systolic blood pressure	IVW (mre)	40	0.0327043	0.00782689	2.93495e-05	1.03324	1.01752	1.04922	0.00033752
CHD	Cancer	IVW	5	-1.81268	1.91497	0.343852	0.163217	0.00382566	6.96341	0.623772
CHD	Depression/anxiety	IVW	13	-0.319002	1.11592	0.774982	0.726874	0.0815771	6.47665	0.836321
CHD	Loneliness	IVW	20	1.89086	0.669398	0.0047322	6.62508	1.78397	24.6034	0.0198752
CHD	Physical activity	IVW	21	-0.061231	0.130407	0.638684	0.940606	0.728456	1.21454	0.818021
CHD	Sex	IVW	7	0.373569	0.885892	0.673253	1.45291	0.255948	8.24757	0.818021
CHD	Vegetable intake	IVW	12	0.558324	0.192573	0.00374011	1.74774	1.19827	2.54917	0.0174539
CHD	Infirmity	IVW	11	2.13235	0.783927	0.00652649	8.43466	1.81458	39.2066	0.0258573
