# Supplementary material for: SREBF1, a target gene of multiple sclerosis and coronary heart disease: based on mendelian randomization study
Source: Hereditas. 2025 Feb 14;162:22. doi: 10.1186/s41065-025-00388-6 (PMC11827142; doi:10.1186/s41065-025-00388-6)
Supplement: Supplementary file 1 — Supplementary Material 1. [file 41065_2025_388_MOESM1_ESM.zip › Supplementary Materials/Supplementary Table6.xls]

## Sheet: Sheet1
outcome	exposure	method	nsnp	b	se	pval	or	or_lci95	or_uci95	p_fdr
Alcohol frequency weekly	MS	IVW	23	-0.0282573	0.0504171	0.575158	0.972138	0.880668	1.07311	0.894691
BMI	MS	IVW(mre)	22	0.00447042	0.0286672	0.876079	1.00448	0.949597	1.06254	0.97761
Cancer	MS	IVW	23	-0.000222907	0.00122639	0.855772	0.999777	0.997377	1.00218	0.97761
LDL	MS	IVW	22	-0.00447932	0.00426749	0.293884	0.995531	0.987239	1.00389	0.883611
Coffee intake	MS	IVW	23	-0.00178754	0.00995285	0.857466	0.998214	0.97893	1.01788	0.97761
Depression/anxiety	MS	IVW	23	-0.000343582	0.00147514	0.815828	0.999656	0.99677	1.00255	0.97761
Diabetes	MS	IVW(mre)	23	0.00157349	0.00137954	0.25404	1.00157	0.99887	1.00429	0.883611
Age when finished full-time education	MS	IVW(mre)	22	-0.000165668	0.0114489	0.988455	0.999834	0.977648	1.02252	0.992812
Fruit intake	MS	IVW(mre)	23	0.00164249	0.0091919	0.858182	1.00164	0.98376	1.01985	0.97761
Height	MS	IVW	22	-0.0264373	0.0344475	0.442803	0.973909	0.910324	1.04194	0.883611
Insomnia	MS	IVW	23	0.00372794	0.0032484	0.251123	1.00373	0.997365	1.01015	0.883611
Loneliness	MS	IVW	23	-1.55567e-05	0.00172686	0.992812	0.999984	0.996606	1.00337	0.992812
Number of non-cancer illnesses	MS	IVW	22	0.0181281	0.0105373	0.0853632	1.01829	0.997478	1.03954	0.883611
Physical activity	MS	IVW	23	-0.00222093	0.0109089	0.838675	0.997782	0.976674	1.01935	0.97761
Reaction time	MS	IVW	23	0.643912	0.599838	0.283058	1.90391	0.587564	6.16935	0.883611
Risk taking	MS	IVW(mre)	23	-0.00212731	0.00254703	0.403598	0.997875	0.992906	1.00287	0.883611
Sex	MS	IVW	22	-0.000211079	0.00230965	0.927183	0.999789	0.995273	1.00433	0.97761
Smoking status	MS	IVW(mre)	23	0.00351729	0.00398986	0.378016	1.00352	0.995706	1.0114	0.883611
Systolic blood pressure	MS	IVW	23	-0.132726	0.107551	0.217175	0.875705	0.709265	1.0812	0.883611
Vegetable intake	MS	IVW	23	0.000784675	0.00906979	0.931057	1.00078	0.983151	1.01873	0.97761
Infirmity	MS	IVW(mre)	22	0.00913493	0.00233573	9.19293e-05	1.00918	1.00457	1.01381	0
