# Supplementary material for: SREBF1, a target gene of multiple sclerosis and coronary heart disease: based on mendelian randomization study
Source: Hereditas. 2025 Feb 14;162:22. doi: 10.1186/s41065-025-00388-6 (PMC11827142; doi:10.1186/s41065-025-00388-6)
Supplement: Supplementary file 1 — Supplementary Material 1. [file 41065_2025_388_MOESM1_ESM.zip › Supplementary Materials/Supplementary Table7.csv]

gene	beta	se	pval	ci.lb	ci.ub
MIR4640///DDR1	-0.00902505203374155	0.0117680797259911	0.443135330254199	-0.0320900644638801	0.014039960396397
RFC2	0.0541148748584118	0.0193900184443913	0.00525678027958967	0.0161111370478375	0.0921186126689861
HSPA6	0.231270575504923	0.33122114953482	0.485029531344299	-0.41791094850128	0.880452099511127
PAX8	0.00325801243918736	0.00548637169331521	0.552620903742062	-0.00749507848551049	0.0140111033638852
GUCA1A	-0.000571134761050113	0.00591276616354878	0.923049220938607	-0.0121599434906128	0.0110176739685126
MIR5193///UBA7	0.00463384506940885	0.0980401546005079	0.962302208499468	-0.187521326986325	0.196789017125143
THRA	-0.00184145767355899	0.00763551017645899	0.809423190306943	-0.0168067826230077	0.0131238672758897
PTPN21	-0.0553615000224149	0.0960369494401138	0.5643040167251	-0.243590462110132	0.132867462065302
CCL5	-0.100208966072741	0.0478114590511977	0.036089338662452	-0.1939177038614	-0.00650022828408214
CYP2E1	-0.02801098888558	0.00622214454726415	6.7373311139905e-06	-0.0402061681048201	-0.01581580966634
EPHB3	0.061682711264603	0.0754784298805582	0.413800983015645	-0.0862522929109229	0.209617715440129
ESRRA	0.00478489270044902	0.0135598002212438	0.724183359288345	-0.021791827370747	0.0313616127716451
CYP2A6	0.00537276250056984	0.00560679999321362	0.33793253726139	-0.00561636355464827	0.016361888555788
SCARB1	-0.183624629801731	0.208342934522063	0.378124296326202	-0.591969277898361	0.224720018294899
TTLL12	-0.0806275177668521	0.155410875922804	0.603898623320077	-0.38522723738137	0.223972201847666
LOC101930489///LINC00152	-0.219211010224358	0.418873806029642	0.600741668699845	-1.04018858410967	0.601766563660957
WFDC2	-0.017957252041338	0.0110073302069268	0.10280798434293	-0.0395312228128543	0.00361671873017831
MAPK1	0.023722186903737	0.0275704074053476	0.38955642647669	-0.0303148186498407	0.0777591924573147
ADAM32	0.337655275213675	0.407055535220611	0.406817772865917	-0.460158913526398	1.13546946395375
SPATA17	0.147632632339744	0.358640245913951	0.680599299231111	-0.555289333058188	0.850554597737676
PRR22	0.440995891987179	0.247625859697293	0.0749294495003463	-0.0443418746602837	0.926333658634642
PXK	-0.839109075819596	0.342491252092359	0.0142849834056024	-1.51037959494065	-0.167838556698544
VPS18	0.0494702113553123	0.381432087943668	0.89680695717182	-0.698122943562192	0.797063366272816
MSANTD3	-0.228346767513737	0.38469140450619	0.552790202718889	-0.982328065507999	0.525634530480525
SLC46A1	0.00735047634615415	0.14390464960835	0.95926273169015	-0.274697454094068	0.289398406786376
TIMD4	0.0639403750320512	0.215635249769095	0.766832249224211	-0.358696948312674	0.486577698376776
SLC39A5	-0.0548387415705124	0.340717267927547	0.872132094068649	-0.722632315619388	0.612954832478364
ZDHHC11B///ZDHHC11	-0.0297509016753523	0.0377689464733002	0.430867519058279	-0.103776676497042	0.0442748731463372
ATP6V1E2	0.317069514784798	0.451653689449321	0.482667254615916	-0.568155450020509	1.20229447959011
AFG3L1P	-0.22789381145757	0.255385083994421	0.372203407157635	-0.728439378275372	0.272651755360232
CILP2	-0.0600388700961538	0.308629032957261	0.845757700454905	-0.664940659275811	0.544862919083503
PIGX	-0.693706826721611	0.47971215560134	0.148152032878664	-1.63392537464631	0.24651172120309
TMEM196	0.0150555721066433	0.168777151864444	0.928919903986423	-0.315741566960914	0.345852711174201
SLC39A13	-0.112630355869964	0.306203501959488	0.713001162787637	-0.7127781916506	0.487517479910672
BEST4	-0.122761451388889	0.570872226482488	0.829734646864682	-1.24165045506876	0.99612755229098
AK9	-0.839386641996337	0.559418073309437	0.133494269592544	-1.93582591798362	0.257052633990947
CORO6	0.108998043525641	0.395737121773205	0.782985572121172	-0.666632462495382	0.884628549546664
TMEM106A	0.18244695735577	0.436196606783513	0.67575139272466	-0.672482682118495	1.03737659683004
ALG10	-0.0157038146336996	0.491662779937423	0.974519728485567	-0.979345155849891	0.947937526582492
TTC39C	0.0541729410073266	0.300665356255184	0.857013721022622	-0.535120328651739	0.643466210666392
NEXN	1.11680586277778	0.673974595373213	0.0975104886716741	-0.204160070648673	2.43777179620423
C15orf40	-0.868924402275641	0.472338393825288	0.0658236583771126	-1.7946906426887	0.0568418381374196
RAX2	0.0479688731089755	0.479250511593564	0.920271732284069	-0.891344869186806	0.987282615404757
MFAP3	-0.0366185657590027	0.10657274440548	0.73114591940353	-0.245497306527335	0.17226017500933
EYA3	0.0239146361904268	0.016110704438372	0.137704373155444	-0.00766176427435196	0.0554910366552056
GIMAP1	0.0233581976282045	0.668894892236526	0.972143070114776	-1.28765170059819	1.3343680958546
KLK8	0.0210934343985469	0.00828116661878616	0.01086044515655	0.00486264607575067	0.0373242227213431
CCDC65	-0.117428156730769	0.481691084079052	0.807398792055331	-1.06152533319977	0.826669019738228
FAM122C	0.535971422770979	0.440460779942413	0.223664123755609	-0.327315842518573	1.39925868806053
CFAP53	0.172212915835624	0.493125517078962	0.72691863751613	-0.794295337496833	1.13872116916808
ARMCX4	-0.00795043852405584	0.0111417968489937	0.475493860651106	-0.0297879590711453	0.0138870820230337
RBBP6	-0.0643835103871268	0.0279725302650599	0.0213538363582636	-0.119208662263101	-0.0095583585111528
CENPBD1	-0.11534847525641	0.475363082198705	0.808273898376831	-1.04704299594583	0.816346045433005
TRIOBP	0.0897358967242452	0.0170786697661693	1.48614881319898e-07	0.0562623190787004	0.12320947436979
CATSPER1	0.185053094273504	0.148597721932997	0.213010736520557	-0.106193088899868	0.476299277446876
HOXD4	0.053535999904585	0.139073399775891	0.700276087033092	-0.219042854863702	0.326114854672872
GSC	-0.158048289843629	0.212005288057254	0.455974221209431	-0.573571018967886	0.257474439280628
SP7	-0.632484683119657	0.261840906656613	0.0157123086658067	-1.14568342984593	-0.119285936393381
PDE7A	0.0761003461065324	0.461003466074544	0.86888461048597	-0.827449844147707	0.979650536360771
CNOT7	0.00471892728949049	0.0204144466793555	0.817193403729824	-0.0352926529663597	0.0447305075453407
CRYZL1	0.0503003808924098	0.0203792369875004	0.0135787943278563	0.0103578103645025	0.0902429514203171
PRSS33	0.073616715192308	0.288556814740515	0.798630148084971	-0.491944249192698	0.639177679577314
CBARP	-0.00381708476605684	0.0271087163317594	0.888022770090178	-0.0569491924434181	0.0493150229113044
MCMDC2	0.252130971474359	0.575904675573689	0.661531391177389	-0.876621451178295	1.38088339412701
TIRAP	-0.272847421941391	0.244248912749739	0.263956888998033	-0.751566494193945	0.205871650311163
LEAP2	-0.865057336314104	0.891526180339017	0.331891676589239	-2.61241654105314	0.88230186842493
MSI2	0.139199354784799	0.269915085954443	0.606053227550453	-0.389824492569942	0.66822320213954
SCIN	-0.0351331692244752	0.107681256460706	0.744220044017435	-0.246184553697479	0.175918215248529
CTCFL	-0.350760302628205	0.338475489628756	0.300064751509521	-1.01416007195013	0.312639466693717
C4orf33	0.503064812331973	0.398618611906504	0.206941452827712	-0.278213310572124	1.28434293523607
ZNF333	-0.186230176762821	0.173588094735139	0.283348274036098	-0.52645659058862	0.153996237062978
TVP23C	-0.771898234262821	0.601608490368789	0.199471961873774	-1.95102920817916	0.407232739653517
RDH10	-0.0741782759188034	0.155518655225343	0.6333809983661	-0.378989239084578	0.230632687246971
SRSF12	0.160111723250916	0.402688132948554	0.690919711650233	-0.629142514329927	0.949365960831759
FAM71A	0.0580537118498173	0.404343958195469	0.885836028412206	-0.734445883579671	0.850553307279306
GAPT	0.156092213983517	0.553778014159995	0.778044848246495	-0.929292749200185	1.24147717716722
FLJ30901///SCUBE1	0.178631698878205	0.196331529584148	0.362903081219359	-0.206171028136385	0.563434425892795
ERICH5	-0.0979069978891937	0.249991756041708	0.695323558712482	-0.587881836162865	0.392067840384477
CCDC185	-0.0882776943910245	0.382940591710686	0.817683201274611	-0.838827462362427	0.662272073580378
ENTHD1	0.0765354897435895	0.218777613185186	0.726464508465202	-0.35226075272301	0.505331732210189
TSSK3	-0.061926766463674	0.653806589137032	0.924539410824978	-1.34336413402723	1.21951060109989
WFDC6	-0.0145479343177645	0.354900106038122	0.967302567460276	-0.71013936026193	0.681043491626401
CLEC12A	0.674298436611722	0.670498923735797	0.314575929274641	-0.639855305583308	1.98845217880675
BRF1	-0.0118911120035414	0.00833803142635396	0.15383098518604	-0.0282333533011583	0.00445112929407549
TMEM266	-0.741894962243589	0.356654228798401	0.0375116049012668	-1.44092440562236	-0.0428655188648149
GRIK1-AS2///BACH1	0.0439501648737684	0.0203373083188159	0.0306906238030489	0.00408977302640252	0.0838105567211343
CALML6	-0.735544702991453	0.443193162255359	0.0969852598487085	-1.60418733920637	0.133097933223467
NLRP5	0.16611517011218	0.271510930972421	0.540658434224373	-0.366036476002706	0.698266816227066
ODF4	0.310824589679487	0.178893978456731	0.0823025995348277	-0.0398011651467901	0.661450344505764
CLEC4F	-0.0184614707692303	0.401448258946513	0.963320473091347	-0.805285599960705	0.768362658422245
DEFB106B///DEFB106A	-0.0947011045512821	0.365438289813949	0.795524212138768	-0.810946991158532	0.621544782055968
WFDC9	0.0783607004853482	0.281310666050787	0.780585783751538	-0.472998073441169	0.629719474411865
NEDD1	-0.370476736314102	0.312669685736811	0.236064037236486	-0.983298059415709	0.242344586787505
TTLL10	0.230586465989011	0.316508916869281	0.466288776575958	-0.389759611860562	0.850932543838584
CALR3	0.281364585897437	0.287807218265028	0.328264892242565	-0.282727196392676	0.84545636818755
C10orf25	-0.0676912219597072	0.454704764399852	0.881657387594171	-0.958896183782188	0.823513739862773
ETV3	0.124671728583691	0.201873808125267	0.536857123814193	-0.270993664763783	0.520337121931164
KLHL10	-0.0352411578434057	0.229137075244814	0.877767861676848	-0.484341572846085	0.413859257159274
TM2D3	-0.161166052260627	0.0458759413044638	0.000442936806559251	-0.25108124497425	-0.0712508595470048
ZNF485	0.101793124839742	0.540209110325029	0.850537375599406	-0.956997275517739	1.16058352519722
WDR17	0.125038787820513	0.235786407817956	0.595900254711799	-0.337094079546754	0.58717165518778
MFSD6L	0.337269769070512	0.356374276379538	0.343948677257035	-0.361210977649906	1.03575051579093
LOC100653137///CDH23	0.118266857061966	0.308951817579715	0.701867818378459	-0.487267578352464	0.723801292476396
ANKAR	0.119644888942307	0.333993026917265	0.720174408996227	-0.534969414903049	0.774259192787663
MEGF11	-0.0438146093589743	0.210971870362541	0.835478941030174	-0.457311877020608	0.369682658302659
GPR182	-0.177758685056825	0.266869641164979	0.505354807488224	-0.700813570307312	0.345296200193661
ESX1	-0.386543858814102	0.331675023955546	0.243845180171242	-1.03661496033843	0.263527242710228
FAM167A-AS1	0.279313638461538	0.303167560735459	0.356884584981692	-0.314883861860821	0.873511138783897
SCGB1C2///SCGB1C1	-0.550499250961538	0.284037190306742	0.0526081151383903	-1.1072019142327	0.00620341230962562
DNAJC5G	0.127634085336538	0.294280139602358	0.664494488211166	-0.449144389649503	0.704412560322579
WDR88	-0.00262647326007342	0.139441065905219	0.984972156223466	-0.275925940400179	0.270672993880032
PRUNE2	0.0306934081983378	0.0275304501151402	0.264897801134672	-0.0232652825055136	0.0846520989021892
MBD3L2	0.116803314903845	0.471348571343607	0.80428400211442	-0.807022909094033	1.04062953890172
ADAMTSL1	0.149644554487179	0.088752861195229	0.0917801089221176	-0.0243078569803523	0.32359696595471
MBD3L1	0.272807416185897	0.280480591661615	0.330730883994154	-0.276924441833354	0.822539274205148
FAM46D	-0.163193112083333	0.344399275597861	0.635607880075288	-0.838203288556825	0.511817064390159
SERPINB11	-0.227056333910256	0.295682475447583	0.442543058833287	-0.806583336647168	0.352470668826655
LINC00161	-0.125961230924909	0.264118529630297	0.633424962570406	-0.643624036649966	0.391701574800148
DSCR10	0.0483516029166666	0.175933973113976	0.783448293712622	-0.296472648043764	0.393175853877098
ABHD11	0.0308760876587988	0.0212874731853584	0.14693736429809	-0.0108465931063659	0.0725987684239634
ACAP2	0.00283050359700026	0.0168163423682365	0.866332623572323	-0.0301289217964382	0.0357899289904388
GAMT	0.0360671257165524	0.0163375013930954	0.0272702148132661	0.00404621138871245	0.0680880400443923
PLCD3	0.287922521153846	0.222120822705432	0.194891842089025	-0.147426291565207	0.723271333872899
IRF6	-0.0370715035897297	0.016217464077142	0.0222601005961181	-0.0688571491015	-0.00528585807795929
PTPRC	-0.0288836973861033	0.0250713272508932	0.249296023452944	-0.0780225958424716	0.0202552010702651
MAN1A2	-0.00580656341748198	0.00939753548948762	0.536653448200078	-0.0242253945203147	0.0126122676853507
RAPH1	-0.19337457323718	0.466833091316224	0.678708336916153	-1.10835061900848	0.721601472534117
SMCR8	-0.121752094432234	0.194890431444186	0.532154358954236	-0.503730320994311	0.260226132129843
LACTB	-0.293967064775642	0.533889566899541	0.581898316344944	-1.34037138762043	0.752437258069146
BNC1	-0.00212799109743687	0.00675722267556318	0.752821661837381	-0.0153719041770581	0.0111159219821843
MPP4	-0.103317564220085	0.211011389212347	0.624395550119795	-0.516892287404049	0.310257158963879
LACE1	-0.199385017147436	0.31462811939331	0.526265882782175	-0.816044799681892	0.41727476538702
IDI2	0.0646188956593404	0.45018366567753	0.885864543331554	-0.817724875496839	0.94696266681552
CYP11B1	-0.0162949672577562	0.0104413509197788	0.118613749344376	-0.0367596390104668	0.00416970449495447
TAF8	-0.0719351054807684	0.428222345541702	0.866594758583791	-0.911235480117771	0.767365269156234
COBL	-0.0108295647150226	0.0096894850095858	0.263711575629711	-0.0298206063625515	0.00816147693250632
SLAMF6	-0.096550444967949	0.817554994129707	0.90599113693845	-1.69892878884303	1.50582789890713
ZSCAN20	0.0486884000869964	0.276958933919835	0.860453851012549	-0.494141135592489	0.591517935766482
GPBAR1	0.0392473407005494	0.561577423466687	0.944283062724507	-1.06142418382496	1.13991886522605
RHBDL2	-0.312485317643466	0.290965590802353	0.282840745641514	-0.882767396356497	0.257796761069565
FRAS1	-0.0200607410225988	0.0088332522100494	0.0231440637467347	-0.0373735972206544	-0.00274788482454312
BRSK1	0.34445424485348	0.456952591881111	0.450964880349773	-0.551156377875727	1.24006486758269
CRB2	0.110042658525642	0.245319371963238	0.653742620791458	-0.37077447523229	0.590859792283574
KCNE4	0.0142347100636692	0.0561922492687266	0.800019711850606	-0.0959000747133321	0.124369494840671
CD300LG	-0.0556349986538463	0.188184320084892	0.767504266810861	-0.424469488475392	0.3131994911677
SLC34A3	0.25719328073718	0.169574787407996	0.129343634959254	-0.0751671952685284	0.589553756742889
CPA6	-1.09050738727564	0.167950999622804	8.41385434843713e-11	-1.41968529770384	-0.761329476847444
WBP2NL	0.212650616483516	0.29762871662642	0.474928651473311	-0.370690948869145	0.795992181836177
HIPK1	0.0583751770311998	0.016400434851547	0.000371748837377181	0.0262309153913722	0.0905194386710274
MTBP	0.0711718569230773	0.443412510821875	0.872479851502564	-0.797900694582275	0.940244408428429
ACVR1C	0.0375493309294866	0.25960414141897	0.884994542327305	-0.471265436489137	0.546364098348111
TMEM74	0.179185542692307	0.148328678167739	0.22703559444501	-0.111533324390894	0.469904409775508
TIGD4	-0.0223601000936881	0.195485322751108	0.908934585253589	-0.405504292192048	0.360784092004672
ART5	-0.0742799044813522	0.452593966450238	0.869636359779595	-0.961347778343948	0.812787969381244
FAM71C	0.0321830821474357	0.527541044170977	0.951354561676412	-1.00177836479433	1.0661445290892
LINC01547	0.286524269919872	0.195148244592947	0.14203930506277	-0.0959592611285174	0.669007800968261
NLRP11	-0.238155342367215	0.334014605964237	0.475840332132226	-0.892811940367457	0.416501255633027
ATP6V1C2	0.265801435850592	0.377501363637141	0.48136600390098	-0.474087640992963	1.00569051269415
CLDN19	-0.0945724041483512	0.1787233322956	0.59669770043302	-0.444863698644711	0.255718890348009
VTI1A	0.0718477881959707	0.289272237163843	0.803844819571394	-0.49511537837249	0.638810954764432
KIF6	-0.106682958766025	0.240070653040726	0.656766780838516	-0.577212792470859	0.363846874938809
IQCD	0.0929268003319597	0.443978100743987	0.834210212160102	-0.777254287050751	0.96310788771467
TAGAP	-0.191612845899726	0.364090745879538	0.598695264120525	-0.905217594927946	0.521991903128493
STON2	0.166371521153846	0.358789790612673	0.642861308685384	-0.53684354646766	0.869586588775352
SERPINA12	0.32371645276099	0.443752893583634	0.465697635868629	-0.546023236698368	1.19345614222035
LETM2	-0.108950560608974	0.25264079834065	0.666288856972388	-0.604117426382095	0.386216305164147
BSND	0.0323171518589757	0.271115512387639	0.905116372535234	-0.49905948807092	0.563693791788871
CLEC4C	-0.290898801201919	0.560026035684136	0.603455341287645	-1.38852966154757	0.80673205914373
NLRC4	0.055465059871795	0.270590130491038	0.837589209284164	-0.474881850462633	0.585811970206223
PRSS36	0.0840328458653845	0.26087920033604	0.747366323518942	-0.427280991108863	0.595346682839632
ZDHHC15	-0.0355512689423077	0.21776766195536	0.870319075863876	-0.462368043372307	0.391265505487691
RAI1	0.002062183169984	0.0102250990652229	0.840168031347953	-0.0179786427362071	0.0221030090761751
CDK15	0.105896891062271	0.0869188325366356	0.223093918739806	-0.064460890287803	0.276254672412345
ZNF570	-0.446682907474817	0.707225979654784	0.527649230419202	-1.83282035652925	0.939454541579616
V175	-0.0529784794894086	0.124261620304073	0.669855539956404	-0.296526779945983	0.190569820967166
NUDT9P1	0.146983673974358	0.363896125544432	0.686274072836567	-0.566239626206395	0.860206974155111
BTBD16	-0.391610054990842	0.22377850159868	0.0801201048502465	-0.830207858638594	0.0469877486569097
RTP3	0.191830449551281	0.256932713182337	0.455294506349135	-0.311748414736259	0.695409313838821
TSPEAR	0.00492071778846102	0.181248006140921	0.978340823842523	-0.350318846517439	0.360160282094361
MIPOL1	0.145004648557692	0.194113035957502	0.455056686309737	-0.23544991084874	0.525459207964124
C6orf141	0.307724834230768	0.347271608317389	0.375552065152525	-0.372915010924615	0.988364679386151
ALMS1P1	-0.668237486410255	0.302461132519878	0.0271514587256055	-1.26105041287241	-0.0754245599480976
MYO3B	-0.015960614407051	0.124383223156943	0.897897270163334	-0.259747252075668	0.227826023261566
ADAM21	0.0200303356102326	0.0558492272200746	0.71985679970233	-0.0894321383055076	0.129492809525973
TRIML2	-0.131424463028845	0.260194917439782	0.613488573763439	-0.64139713017119	0.3785482041135
ABCC13	0.144600713076923	0.132522639564867	0.275211416616724	-0.115138887606399	0.404340313760245
IL12RB1	0.0210916544862241	0.0125032278708822	0.0916232067236949	-0.0034142218312024	0.0455975308036507
GTF2A1L	-0.0278528456730766	0.292792150789751	0.924212849006725	-0.601714916177009	0.546009224830856
TRPV3	0.126082739423077	0.236219459465228	0.59351274484895	-0.336898893576289	0.589064372422443
CNBD1	-0.0525845363782052	0.0813711232523729	0.518129813607021	-0.212069007334426	0.106899934578015
ABCC12	-0.10934550275641	0.235516695172486	0.642447724454694	-0.570949743052381	0.352258737539561
MMP21	0.311601254294872	0.282434912698066	0.269911024720779	-0.241961002570052	0.865163511159796
TMEM190	-0.0279554833791198	0.254156780884904	0.912414874687035	-0.52609362034017	0.47018265358193
GAS2L2	0.118564430544872	0.174335395278408	0.496445036939209	-0.223126665431362	0.460255526521106
KCNG4	-0.0885691724954207	0.291599443265492	0.761329227471187	-0.660093579207716	0.482955234216874
PXT1	0.209742974070513	0.259772687563026	0.419430510566729	-0.299402137720194	0.71888808586122
CACNG5	0.00552596816287617	0.00894306828125112	0.536637848147288	-0.0120021235796585	0.0230540599054109
LINC00308	0.0035941231410254	0.277898226103662	0.989681058925153	-0.541076391389721	0.548264637671771
FAM223A///FAM223B	0.151570811485042	0.752646209527894	0.840398421458098	-1.32358865229022	1.6267302752603
WFDC11	0.0758639114423076	0.250576265999567	0.762074468668005	-0.415256545297372	0.566984368181987
IFNL3///IFNL2	-0.186057254871794	0.156350729129316	0.234046675587814	-0.492499052921831	0.120384543178243
JAK1	-0.149792364270561	0.0344875447198468	1.40309868633421e-05	-0.217386709836675	-0.0821980187044466
CDC42SE2	-0.0147288014972534	0.116186765473445	0.899123767438968	-0.242450677305407	0.212993074310901
ACACB	-0.00726141570153697	0.0210874485578095	0.730584769686003	-0.0485920554006847	0.0340692239976108
RFWD2	-0.248856450320513	0.194968748441242	0.201817164812563	-0.630988175376197	0.133275274735171
STX6	-0.00956661465833333	0.0156979896757567	0.542248372926837	-0.040334109052498	0.0212008797358314
ANLN	0.112500600599817	0.249479074092167	0.652031328795031	-0.37646939951723	0.601470600716864
SPRR4	-0.121297857234432	0.349282990191834	0.728383425492372	-0.805879938422884	0.56328422395402
UPK3BL///POLR2J3///POLR2J2///POLR2J	0.0420782359617498	0.0279247801629155	0.131851120965277	-0.0126533274337632	0.0968097993572627
UPK3BL///POLR2J3///LOC441259///POLR2J2///POLR2J	0.153100735233517	0.443222574997877	0.729773906202436	-0.715599548897425	1.02180101936446
HSH2D	1.3804927436859	0.742535186165601	0.0630042667149787	-0.0748494784524218	2.83583496582422
TRNT1	-0.193084911286629	0.542951465797307	0.722124458765135	-1.25725022960258	0.871080407029324
TMEM163	-0.117275848379121	0.393609759887376	0.76574167372284	-0.888736801721836	0.654185104963594
ARHGAP5	-0.0335472924422956	0.0246491697802039	0.17351660782769	-0.0818587774603083	0.0147641925757171
HERPUD2	0.0810042002243593	0.363676134913672	0.823740055226805	-0.631787926243167	0.793796326691886
JMJD6	-0.0719919314453107	0.0474378126530211	0.129113634626367	-0.16496833575059	0.0209844728599691
SRCAP	-0.0229798610123687	0.00905860509764981	0.0111871141542075	-0.0407344007539333	-0.00522532127080414
MAP3K6	0.0281956493265218	0.0248654251029842	0.256823948343959	-0.0205396883356053	0.076930986988649
ARSG	0.335059232608363	0.536317467006415	0.532141399552854	-0.716103687003959	1.38622215222069
ZNF101	0.0756453591300368	0.261426755385076	0.772309082643715	-0.436741666019875	0.588032384279948
PTPN11	-0.00610208213507583	0.011265628199719	0.588056299655797	-0.0281823076697438	0.0159781433995922
KLHDC7B	0.572764335970696	0.479820143192803	0.232592868583106	-0.367665863744049	1.51319453568544
ATAD3B///ATAD3A	-0.0178143206738777	0.016748548298292	0.287494662215088	-0.0506408721318597	0.0150122307841043
ZNF626	-0.0988743142788467	0.245607674528485	0.687264484869166	-0.580256510681313	0.382507882123619
PHC3	0.0336188076824375	0.0197741250782858	0.0891043412580885	-0.005137765296793	0.0723753806616681
IL11RA	-0.0229987680048722	0.0387271627583453	0.552601347978611	-0.0989026122346499	0.0529050762249055
TNFRSF10A	0.0089524324358982	0.253045729348166	0.971777758014727	-0.487008083528177	0.504912948399974
RAD51L3-RFFL///RFFL	0.446401436666667	0.390568943771019	0.253058647036704	-0.31909962660438	1.21190249993771
HPS4	-0.0177649885640815	0.0143419832005234	0.215467623692593	-0.0458747591039859	0.0103447819758229
UHMK1	0.0835404946153847	0.117206097159684	0.475990707601962	-0.146179234586098	0.313260223816868
TXNDC2	-0.0561130059706963	0.332028562711351	0.865796217652563	-0.706877030723543	0.59465101878215
NAV3	-0.000173041854684518	0.00463515611687875	0.970219911396714	-0.0092577809064874	0.00891169719711836
C5orf22	-0.0224520666272146	0.0232407683420232	0.334012221720621	-0.0680031355506188	0.0230990022961896
PCDHGB7	-0.13134709831044	0.683401188056072	0.84758853740225	-1.47078881389223	1.20809461727135
ERC1	0.0183835787280232	0.0264512685231913	0.487056554775355	-0.0334599549228297	0.0702271123788762
FLCN	0.0882555937840454	0.0877346762904502	0.314445675060301	-0.0837012119405172	0.260212399508608
JMJD1C-AS1	-0.391149072380952	0.655842044634436	0.550903073960677	-1.67657585941156	0.894277714649653
LRRC7	-0.0263170771474358	0.160048398068465	0.869391079181931	-0.340006173144957	0.287372018850086
SH2D3C	0.0257526586712029	0.0262426127157851	0.326430117147459	-0.0256819171119688	0.0771872344543745
PPP1R3B	-0.50586408139652	0.413247713043601	0.220907609522375	-1.31581471565552	0.304086552862481
SLC9A7	0.0212039078415189	0.00851958817418388	0.0128159950818725	0.00450582185700514	0.0379019938260326
IGSF3	-0.00733681912396689	0.0110696944955494	0.507468744517931	-0.029033021655105	0.0143593834071712
RFX6	0.363875252884615	0.280890061637745	0.195169675679571	-0.186659151540601	0.914409657309831
DIRC1	-0.0765979749999998	0.278625420274617	0.783382459303452	-0.622693763915585	0.469497813915586
DNAJB7	-0.128589889326922	0.333995660736891	0.700233955172909	-0.783209355363887	0.526029576710043
UCN3	0.0554536832356542	0.524037334681153	0.915725088721274	-0.971640619293768	1.08254798576508
DIP2A	-0.0117944621395271	0.219009479957737	0.957051756763137	-0.441045155129538	0.417456230850484
USP28	0.19153823618132	0.20144732356813	0.341700566983509	-0.203291262794202	0.586367735156842
KNL1	0.0576793530487814	0.110059070876438	0.600225456708831	-0.158032462040978	0.27339116813854
SENP8	0.02469747741453	0.287880380208089	0.931632749619966	-0.539537699649022	0.588932654478082
GRHL1	-0.0755717744871798	0.281371224659071	0.788249920577504	-0.627049241104887	0.475905692130528
CNBD2	-0.0298353014743592	0.110429227333056	0.787025032855613	-0.246272609887735	0.186602006939017
CASKIN1	-0.272525802458791	0.152798064484374	0.0744938209530205	-0.572004505755593	0.0269529008380108
CACNA2D4	-0.37054354594017	0.528874207279609	0.483535827831596	-1.40711794456037	0.666030852680035
ARL11	-0.375464727312271	0.597698277820501	0.529883155837604	-1.54693182546207	0.796002370837526
SLC2A13	0.104332375059524	0.37952022916612	0.783388483794393	-0.639513605510459	0.848178355629507
NIPA1	-0.284309997472526	0.335666112546088	0.396993792776071	-0.942203488893427	0.373583493948375
TUBA3FP	-0.184267981442307	0.309082588436495	0.551056878475293	-0.790058723026253	0.421522760141639
CARD16	1.14352002737179	0.579653215889067	0.0485222538309558	0.00742060070639816	2.27961945403718
CARD16///CASP1	1.09184614451465	0.771575231400853	0.157042964583392	-0.42041352039418	2.60410580942348
DUSP19	0.135813608173077	0.239267542789055	0.570291418440822	-0.333142158362867	0.604769374709021
CYB5D1	-0.0450880622161181	0.538636203464483	0.933288739729077	-1.10079562177589	1.01061949734366
NMNAT2	0.00689075731186692	0.00728780674486559	0.344394145803477	-0.00739308143435772	0.0211745960580916
SLC4A1	0.0483754763829445	0.0517976217390791	0.350338772494207	-0.0531459967104795	0.149896949476369
CREG2	0.0683287816025633	0.153551977609139	0.656328453520354	-0.23262756426625	0.369285127471376
RXFP1	-0.0469823653846156	0.112290925691367	0.675655714660331	-0.267068535530358	0.173103804761127
SPEF2	-0.0672342045833338	0.386820950669822	0.862013047711074	-0.82538933636173	0.690920927195062
CEP170P1///CEP170	-0.00397574128277429	0.0179197136473004	0.824419671921874	-0.039097734644754	0.0311462520792055
DTD1	0.298208722335164	0.435357561324849	0.493360165345035	-0.555076418258728	1.15149386292906
CASC4	0.0531130797115382	0.401925543359401	0.894868365744184	-0.73464650973958	0.840872669162656
FGF1	0.00512218068363874	0.00556567091553552	0.35740721012694	-0.00578633386061296	0.0160306952278904
ARPP21	0.000578636888716694	0.00732954160465488	0.937075694359411	-0.0137870006795948	0.0149442744570282
RHOXF1	-0.0445981826602566	0.676108230589109	0.947407217702235	-1.36974596426601	1.2805495989455
ADAMTS17	-0.0396966331730767	0.170204959578732	0.815584041172753	-0.373292223937487	0.293898957591334
SNORA17B///SNORA17A///SNHG7	0.0738573099038467	0.232914026096814	0.75116683804805	-0.382645792740131	0.530360412547824
DHH	0.06961105319056	0.543637313962402	0.898111886177957	-0.995898502827842	1.13512060920896
ABRA	-0.134658678557693	0.359707502096147	0.708139438864074	-0.839672427635007	0.570355070519621
KLHDC1	-0.980704391350734	0.760503058418148	0.19720800876445	-2.47126299598286	0.509854213281397
RICTOR	0.282009350128205	0.475471082083433	0.55310374317299	-0.649896846445611	1.21391554670202
PCDHGA4	-0.502678646602564	0.589555577205552	0.393858992864702	-1.65818634481017	0.652829051605041
NETO1	0.029846275705128	0.14343186279222	0.835161202586641	-0.251275009603114	0.31096756101337
WWP2	-0.0254706572570701	0.0109526292752191	0.0200436898667754	-0.0469374161725186	-0.0040038983416216
ST7L	-0.000877094240964112	0.010268285726791	0.931929253022801	-0.0210025644484412	0.019248375966513
C2orf15	-0.189972237053571	0.229228659520268	0.40724839133092	-0.639252153937691	0.259307679830549
KCNH8	0.159223528878205	0.890041586379778	0.858020555334527	-1.58522592516906	1.90367298292547
MCF2L	-0.0267865717112161	0.0152758238045671	0.0795115641821816	-0.0567266362023472	0.00315349277991496
SLCO6A1	-0.308090575320512	0.255588710157985	0.228042967217643	-0.809035242085209	0.192854091444185
PP2D1	0.450747605782203	0.600753273639019	0.453071612461232	-0.72670717414481	1.62820238570922
KLC3	0.0816581648824785	0.178285868819079	0.64693939730834	-0.267775716955349	0.431092046720306
CIB3	0.284059082481685	0.232221156884724	0.221244143683723	-0.1710860214606	0.739204186423969
CADM2	0.220426744243589	0.205115458192493	0.282532730009953	-0.181592166486128	0.622445654973306
C9orf66	0.0387158364423077	0.322821688737968	0.904539013362273	-0.594003046912509	0.671434719797125
HDAC9	-0.153612760234331	0.0512289900401939	0.00271266387586292	-0.254019735677472	-0.0532057847911896
SLC16A11	0.148473531025641	0.203427463812505	0.465475877978914	-0.250236971513194	0.547184033564476
TMEM67	-0.0931944371886453	0.242555924483941	0.700816618550884	-0.568595313413987	0.382206439036696
HS6ST2	0.143256813461538	0.143001274532935	0.316446491886319	-0.137020534366339	0.423534161289415
CAMKK1	-0.0378812260897437	0.155943791337067	0.808070549664244	-0.343525440723024	0.267762988543537
ZNF625	0.0370504593086085	0.280354914637471	0.894861254763557	-0.512435076269636	0.586535994886853
ZNF563	-0.12475401724359	0.29070021869882	0.66781402121548	-0.694515976191194	0.445007941704014
LIN9	0.103087088173077	0.325633024025271	0.75156654232523	-0.53514191109332	0.741316087439474
CLEC4D	0.165993242628206	0.316587622611941	0.600055943850328	-0.454507095642357	0.786493580898769
SLC25A27	-0.0371541611858977	0.0886241241141079	0.675045825827501	-0.210854252610957	0.136545930239161
GPRC6A	0.439152676794871	0.250235452656202	0.0792665144634906	-0.0512997980663626	0.929605151656105
RAET1E	0.190022052203526	0.338025406137236	0.574011667606717	-0.472495569684981	0.852539674092033
SLC44A5	-0.398561620260988	0.218346775459142	0.0679466175875965	-0.82651343630136	0.0293901957793844
ZNF417	-0.140256417147436	0.580088671140277	0.808947192798944	-1.27720932042208	0.996696486127206
ZNF781	-0.044266290541819	0.323204075551506	0.891061775742565	-0.677734638279333	0.589202057195695
HELB	0.108509902036019	0.472212455030402	0.818254623249906	-0.817009502874809	1.03402930694685
SEC62	-0.0350390097429666	0.0237243642481382	0.139696837913599	-0.0815379092254271	0.011459889739494
TRDN	-0.0168889924386487	0.010194173741474	0.0975740951891823	-0.0368692058240817	0.00309122094678429
SOCS4	-0.299093532835082	0.290271917251631	0.302826558211823	-0.868016036371669	0.269828970701505
C8orf31	-0.0331722584081192	0.213542126535406	0.876550977576738	-0.45170713559961	0.385362618783371
ZNF547	-0.0421169245192312	0.324458281323459	0.896719201645508	-0.678043470398976	0.593809621360513
SIM1	0.00940109048322786	0.00984673284821913	0.339708129674891	-0.00989815126466913	0.0287003322311249
PROM2	-0.214104729583333	0.128235168704529	0.094993448119641	-0.465441041795628	0.0372315826289617
TLR4	0.0856687574978588	0.0775865849202607	0.269519523481884	-0.0663981546293105	0.237735669625028
TSNARE1	0.242123871057692	0.155376684609317	0.119161564258228	-0.0624088348138082	0.546656576929192
CAPN13	-0.0910513474633695	0.196649577338907	0.643354915083679	-0.476477436622651	0.294374741695912
STMN1	-0.0301869644020103	0.0218010678372599	0.166157889502349	-0.0729162721875542	0.0125423433835335
SIGLEC10	0.246718392779304	0.333843218172145	0.459891983294971	-0.407602291321048	0.901039076879656
RFX4	0.0168334452119855	0.00829667931118696	0.0424646390288141	0.000572252570780512	0.0330946378531906
WFIKKN1	0.182535163493589	0.412256522369421	0.657931502726122	-0.625472772742207	0.990543099729385
SENP1	-0.184076447735455	0.362591274598982	0.611685302655495	-0.894742287057932	0.526589391587023
KLF14	0.107809081923077	0.143324916699982	0.451930459785962	-0.173102592896091	0.388720756742245
NXNL2	-0.105372431073718	0.193383865913791	0.585830965591073	-0.484397843455871	0.273652981308435
BRS3	0.00853137472981762	0.00475241613225176	0.072627293613795	-0.000783189728942974	0.0178459391885782
LINC00205	-0.0981333898809516	0.243720350102095	0.687207560174485	-0.575816498380551	0.379549718618647
TMX3	0.0154855339652008	0.158115949989357	0.921981655677643	-0.294416033395275	0.325387101325677
ZNF396	-0.119088798557692	0.159896716097537	0.456401239685865	-0.43248060335509	0.194303006239706
SLC26A7	0.390621103685897	0.230407504395931	0.0900092579999839	-0.060969306697882	0.842211514069676
SNX18	-0.296377268292125	0.167886146734719	0.0775055021828345	-0.625428069395381	0.0326735328111309
FBXO39	-0.163571896057692	0.302272325261359	0.588410519549615	-0.756014767093132	0.428870974977748
B3GNT6	0.356768459679487	0.349256510791733	0.307013631186803	-0.327761722838434	1.04129864219741
DENND1B	-0.0238334440136452	0.0225668227378107	0.290909928910564	-0.0680636038252537	0.0203967157979633
ZNF619	0.12598186128205	0.63117279848996	0.8417937119261	-1.11109409177963	1.36305781434373
ICK	-0.0218197332486586	0.0172987996214795	0.207185015373245	-0.0557247574825335	0.0120852909852163
FAM71D	-0.00697544679487167	0.314364539069971	0.982297161615678	-0.62311862138855	0.609167727798806
BCL2L14	0.0285222388121931	0.0101827033664874	0.00509369743085359	0.00856450694862303	0.0484799706757632
HS6ST3	-0.092058162211538	0.100520326446135	0.359763206974422	-0.289074381760172	0.104958057337096
SLC26A1	0.00604808723000419	0.00638578577779447	0.343579086296687	-0.00646782290746107	0.0185639973674694
CLDN15	0.0162369084903392	0.0252756999046437	0.520618665058097	-0.0333025530068049	0.0657763699874834
RAB42	0.24901773055403	0.301951450615586	0.409544998661315	-0.342796237732143	0.840831698840203
PTCHD1	0.499134524423077	0.29977920069505	0.0959113214712971	-0.0884219122534257	1.08669096109958
M1AP	0.216070045311355	0.225609832197044	0.338206211661763	-0.226117100352976	0.658257190975686
ZSCAN4	0.186493784294872	0.2452022717409	0.446913231459312	-0.294093837244695	0.667081405834439
VWA5B1	0.0536839681440785	0.293970779158682	0.855098794516772	-0.522488171514116	0.629856107802273
LINC00311	0.174037343264653	0.321741079370566	0.588560242783998	-0.456563584648699	0.804638271178005
HTR6	0.0133628888245194	0.0132464059423947	0.313073656888875	-0.0125995897471715	0.0393253673962103
MAGEB6	-0.0403965078846156	0.313986250978587	0.897629115019079	-0.6557982514434	0.575005235674169
LOC101930171///LOC101930165///LOC101929858///LOC101060464///TCEB3CL2///TCEB3CL///TCEB3C	-0.289433455036629	0.558052333084632	0.604005319269717	-1.38319592937106	0.8043290192978
RUSC1-AS1	-0.831416985416667	0.392614642078949	0.0342054567208417	-1.60092754369449	-0.061906427138843
CACNG6	0.0263046903846156	0.190916973562294	0.890413671283217	-0.347885701834866	0.400495082604097
LMNTD1	0.161389833081502	0.404919328870527	0.690208002452632	-0.632237468148861	0.955017134311865
CIRBP-AS1	0.35251464823718	0.35902841484625	0.326170184399287	-0.351168114287976	1.05619741076234
AXDND1	-0.102613362564103	0.278986661843501	0.713016840582031	-0.64941717194442	0.444190446816214
ASMTL-AS1	-0.0201871586818325	0.0122894488024829	0.100457127918797	-0.044274035724548	0.00389971836088298
CD200R1	-0.168110435549451	0.439410360897537	0.702029818418161	-1.02933891734237	0.693118046243469
LINC00334	0.249124808315018	0.187904654425723	0.184904511612707	-0.119161546886844	0.61741116351688
ATOH7	0.0937008532051281	0.107278162904409	0.382424238168015	-0.116560482415134	0.303962188825391
SEC16B	-0.107433129555861	0.11855280031613	0.364827405495338	-0.339792348441845	0.124926089330123
AMER1	-0.0330235199130038	0.207648933527866	0.873641026418591	-0.440007951055773	0.373960911229765
NKX6-3	-0.0193496170192302	0.237366381463727	0.935030063068687	-0.484579175828731	0.445879941790271
TBATA	0.266831873521063	0.353613090971836	0.450496771857234	-0.426237049245621	0.959900796287747
EXOC3L2	-0.0269565276327842	0.259938491134337	0.917404660278704	-0.536426608451769	0.4825135531862
CABP4	0.0662317722802203	0.250484369185555	0.791460314945754	-0.424708570013702	0.557172114574143
TNFRSF13C	0.280640350439561	0.361229930191741	0.437216435673947	-0.427357302874169	0.988638003753291
CAMK2N2	-0.316892392371794	0.28723205874869	0.269913136467001	-0.879856882724519	0.246072097980931
ANKRD30BP2	0.136217771858974	0.258460726187991	0.598169490247566	-0.370355942887557	0.642791486605505
KCNG3	0.0149245324999992	0.131862413955279	0.909885780308726	-0.243521049766859	0.273370114766858
LINC01312	0.124763383237179	0.208196716025936	0.549001377394811	-0.283294681873169	0.532821448347527
FOXP2	-0.00852118172008514	0.0970405073032298	0.930027240991914	-0.198717081075912	0.181674717635741
B4GALNT2	0.380986097435898	0.298497769472492	0.201833634508533	-0.204058780195726	0.966030975067522
FMR1NB	0.0522186451923078	0.497132364061647	0.916344289646953	-0.922142883917775	1.02658017430239
GCSAML	0.238829273585164	0.37710815104914	0.526526185353789	-0.500289120747641	0.977947667917969
SIGLEC11	-0.195392386510989	0.174057470402847	0.261618473316411	-0.536538759740715	0.145753986718737
IL23R	-0.0496804291666666	0.228293548284732	0.827727974485948	-0.497127561707597	0.397766703374264
MAGEB18	-0.0273688410576924	0.27292628639451	0.9201226370832	-0.562294532825196	0.507556850709811
CD276	0.186440374081197	0.231180595996018	0.419971503217839	-0.266665267995503	0.639546016157897
IFNL2	0.0304200921474361	0.17423199229746	0.861397618541874	-0.311068337710246	0.371908522005118
IFNL1	0.165134366442309	0.564304936722602	0.769802524625008	-0.940882985832145	1.27115171871676
C4orf36	-0.282781832502914	0.752390060495024	0.70703233847578	-1.75743925339907	1.19187558839325
FIGNL1	0.0878290197573263	0.427998509862529	0.837409068918573	-0.751032645010042	0.926690684524694
RIMS1	-0.00723339938342124	0.0363606917916098	0.842313909837625	-0.0784990457479377	0.0640322469810952
PITPNM2	0.0804011027884609	0.160125698728233	0.615588441062869	-0.233439499718187	0.394241705295109
PCDH10	0.119418422596154	0.101510191295735	0.239427857252909	-0.0795378964072579	0.318374741599566
TAB3	0.0562646729487172	0.202894599134963	0.78154218890633	-0.341401434013502	0.453930779910936
GRK7	0.0169189156730764	0.301551334452571	0.95525716205948	-0.574110839343955	0.607948670690108
MMEL1	0.146025798873626	0.28278641803671	0.605587677584009	-0.408225395795414	0.700276993542665
PDE8A	-0.0203942161196315	0.0184742698945236	0.269625491702285	-0.0566031197535704	0.0158146875143074
NLRP6	0.349993080544872	0.388247683314313	0.367339242164486	-0.410958395832294	1.11094455692204
AKNAD1	0.0676970574038462	0.137416831560848	0.622266827739938	-0.201634983325023	0.337029098132715
ZCCHC5	0.152703816698718	0.236231812390765	0.518010547274109	-0.310302027589804	0.61570966098724
ATRIP///TREX1	0.130031177185335	0.0354935252435051	0.000248774490632546	0.0604651460237014	0.199597208346968
ZIC5	0.235188369070513	0.287993519713062	0.414131527003829	-0.329268557348015	0.799645295489041
ANGPT1	-0.0145847775105241	0.0126020109959428	0.247134575650677	-0.0392842651953498	0.0101147101743015
TEDDM1	-0.841957185137362	0.488175577308125	0.0845812677770113	-1.79876373479334	0.114849364518612
LOC149373	0.0153872124725272	0.312672803351201	0.960750454076209	-0.597440221041001	0.628214645986056
GABRG1	0.0637464672435897	0.200738371748002	0.750818758111556	-0.329693511697707	0.457186446184886
PANX2	0.101182276826923	0.178040329417136	0.569823814231835	-0.247770356626311	0.450134910280157
ZNF114	0.0283796391025641	0.26142954766759	0.913554985607501	-0.48401285882051	0.540772137025638
CCDC27	0.0677470675961553	0.440457628788551	0.877759048071358	-0.795534021545317	0.931028156737628
CFAP161	0.492313862614468	0.452048417135769	0.276121561839422	-0.393684754239978	1.37831247946891
LOC100652931///RBMY2FP	-0.0314897915798515	0.0188478502766274	0.0947737341298702	-0.0684308993080445	0.00545131614834145
NEUROD2	-0.0159848827346177	0.00948129898425346	0.0918077318771286	-0.0345678872704107	0.00259812180117523
C5orf17	0.173025219363554	0.301031805640701	0.565444233162645	-0.416986277893281	0.763036716620389
LINC00208	-0.306570300989011	0.190731902110078	0.107980625574617	-0.680397959827583	0.067257357849561
DNAH6	0.00281059398507914	0.00909419429769626	0.757280712598336	-0.0150136993068151	0.0206348872769733
LRRC15	-0.00175399651966513	0.00738767115385326	0.812329333863613	-0.016233565910843	0.0127255728715127
CFAP46	-0.0119081794222148	0.0586186703656247	0.839020504941532	-0.126798662160465	0.102982303316035
B3GNT7	0.369257262019231	0.302523835166502	0.222241677558037	-0.223678559372045	0.962193083410507
ZNF645	-0.482038158814102	0.355327232410509	0.174907236519558	-1.17846673706499	0.214390419436789
ZMYM6	0.0480440498850556	0.0213530804634629	0.0244500784540213	0.0061927812176825	0.0898953185524288
SGCZ	0.145418801153846	0.169602748683116	0.391219284479004	-0.186996477944059	0.477834080251751
LOC100507431	-0.206959274391026	0.420883753959902	0.622913408925901	-1.03187627383045	0.617957725048399
WNT9B	-0.107157705860806	0.538680369305124	0.842320377167971	-1.16295182887758	0.948636417155972
DNAJB13	-0.0446105532051288	0.135042467403667	0.741139578084933	-0.30928892569974	0.220067819289483
CNPY3	0.0852082895142889	0.0294614528814257	0.00382559481635252	0.0274649029344707	0.142951676094107
SCAMP1	-0.227571081283873	0.332989056627347	0.49434205446164	-0.880217639519442	0.425075476951695
LINC00471	-0.153945351923077	0.243614951053201	0.527438638643436	-0.631421882082839	0.323531178236685
HAS3	-0.0884777015705113	0.407594712127556	0.828151656635195	-0.887348657629492	0.71039325448847
FGF4	0.00406087366282628	0.0119933962572734	0.734916755927601	-0.0194457510537471	0.0275674983793997
SLC30A8	-0.209685233685897	0.250772438892339	0.403066353177326	-0.701190182230153	0.281819714858359
LOC142937	-0.277174401378203	0.310589019205632	0.372170358441779	-0.885917693014861	0.331568890258455
LOC439933	-0.0676415266666662	0.202114969131015	0.737875116894262	-0.46377958689988	0.328496533566548
C11orf65	-0.21806990805632	1.01161899520957	0.829326640440983	-2.20080670474367	1.76466688863103
FAM71E2	0.204055029358974	0.175988908776166	0.246261951331537	-0.140876893520816	0.548986952238764
OR5P2	-0.0947125547435903	0.335572884824377	0.777758429413252	-0.752423323187577	0.562998213700396
DYDC1	0.0905085205769233	0.37534799143345	0.809452587514239	-0.645160024302088	0.826177065455934
IL27	0.138002155448718	0.293690883015439	0.638434226053617	-0.437621397849309	0.713625708746745
IQCF1	0.104127968814103	0.193232720735379	0.589974228280344	-0.274601204461926	0.482857142090132
DEFB125	0.0139511942948727	0.268005562181357	0.958484379285143	-0.511330055236997	0.539232443826742
WFDC10B	-0.0806560024679483	0.353068645711148	0.819301991959728	-0.772657832132131	0.611345827196234
DEFB105B///DEFB105A	0.139622885808151	0.234013272392242	0.550744315062186	-0.319034699985005	0.598280471601307
PKHD1	0.122925099834813	0.16337269479198	0.45179772503431	-0.197279498014722	0.443129697684348
PKD1L1	0.142460227513735	0.181485649076478	0.432472975233151	-0.213245108387037	0.498165563414507
ADGRG4	0.102724595305944	0.389635838685285	0.792055349731291	-0.660947615603273	0.866396806215161
TENM1	-0.116046097971026	0.033380164731595	0.000508006766550739	-0.181470018642966	-0.0506221772990859
REXO1L1P	0.304594416378205	0.272918557923144	0.264394993073703	-0.230316127863766	0.839504960620176
TAF1L	0.170050222500001	0.334611566297191	0.611311782131897	-0.48577639625303	0.825876841253032
CNTNAP5	-0.110826255320513	0.157791227718542	0.482454649907243	-0.420091378725214	0.198438868084188
RECQL4	-0.0112818683626038	0.0111663244484724	0.312328815294914	-0.0331674621212989	0.0106037253960912
ADGRF3	0.0204665454807694	0.262861565163941	0.937938982329883	-0.494732655160383	0.535665746121922
TMC2	-0.243539075032051	0.443621203448149	0.583019319431068	-1.11302065656874	0.625942506504637
SMCR5	-0.483893743237179	0.323483212142716	0.134683578745652	-1.11790918864023	0.150121702165874
BICD2	-0.190828981238631	0.236406450647746	0.419547137397439	-0.65417711022116	0.272519147743898
ZIM3	-0.0203166836538459	0.23944265199644	0.932380726810076	-0.489615657929626	0.448982290621934
NOX5	0.00282497661414239	0.00894236501061135	0.752071323631104	-0.014701736743267	0.0203516899715518
DAOA-AS1	-0.0077041426923081	0.229557640335057	0.973227365608175	-0.457628850125019	0.442220564740403
ADGRG6	-0.00667031839942213	0.0130319310750447	0.608760049939525	-0.0322124339555181	0.0188717971566738
KLHL4	-0.00904193452013529	0.00925021910322337	0.328329950804129	-0.0271720308115575	0.00908816177128692
GPR156	0.022141057783883	0.256213832154408	0.931135470017922	-0.480028825579747	0.524310941147513
SUOX	-0.0275564478446332	0.0279209556117632	0.323669596693359	-0.0822805152576305	0.0271676195683641
ADGRF4	-0.141489255288462	0.162159446693862	0.382918390489949	-0.459315930561374	0.17633741998445
IL31RA	0.016280057165751	0.12480526855324	0.896215418689535	-0.228333774279449	0.260893888610951
SYTL5	-0.0482526457692305	0.241310791665559	0.841511411349019	-0.521213106514574	0.424707814976113
SDCCAG8	0.181102202998028	0.343256539751038	0.597776886577585	-0.491668252371848	0.853872658367904
ADGRF2	-0.225644094038462	0.230884558576729	0.328419334905425	-0.678169513435279	0.226881325358355
SYN2	0.00437358383696877	0.0586465274411775	0.940552607333825	-0.110571497766079	0.119318665440017
ASB10	0.186633213413462	0.209562241313082	0.373151273762943	-0.22410123207967	0.597367658906594
HTR3C	0.248096553637821	0.41183906192816	0.546900310920715	-0.559093175168133	1.05528628244378
NFKBID	-0.0631229464102559	0.32710170291259	0.846977361330151	-0.704230503400653	0.577984610580141
CD300LF	-0.21962822452381	0.800752943170905	0.78387165324562	-1.78907515365323	1.34981870460561
GJA10	-0.0192100296062273	0.293673302269702	0.947845233701762	-0.594799125275788	0.556379066063333
WNT9A	0.102622796955129	0.326405162228651	0.753214897109753	-0.53711956538098	0.742365159291238
GAL3ST2	0.365409422266484	0.31362857353414	0.243977521601785	-0.249291286383102	0.98011013091607
PIP4K2B	-0.00902414700856812	0.0114076399400239	0.428907989382491	-0.0313827104396157	0.0133344164224795
ODF3	0.246821510096154	0.116290547422858	0.0337995071613033	0.0188962254049051	0.474746794787403
WFDC13	-0.187914249848901	0.254106975301535	0.459598323929355	-0.685954769660319	0.310126269962517
LINC00521	-0.073720893125	0.230827990222098	0.74944149680137	-0.526135440584076	0.378693654334076
SLFN5	1.31152086778846	1.37867773317401	0.341457724126502	-1.39063783551992	4.01367957109684
SERPINB12	0.162930401490385	0.372818080799676	0.662094035080636	-0.567779609662324	0.893640412643094
GIPC3	-0.100143760347985	0.296290051647712	0.735368979391112	-0.680861590555013	0.480574069859043
PGLYRP3	0.0250039940064104	0.274958078994792	0.927542271145553	-0.513903938081701	0.563911926094522
PSKH2	0.391503761341576	0.340538983020983	0.250284281212411	-0.275940380711448	1.0589479033946
OR6W1P	-0.0618853344322342	0.290928365429364	0.831547906356419	-0.632094452754895	0.508323783890427
MOGAT1	-0.485097790128206	0.696282595010949	0.485992620917227	-1.84978659941175	0.879591019155342
GPR78	0.0307629056616308	0.325843478994157	0.924783416831403	-0.607878577764151	0.669404389087412
H1FOO	-0.020523078749999	0.299669422761494	0.945398980347473	-0.607864354630435	0.566818197130437
TAAR9	0.200310687179487	0.141412766204618	0.156630190677706	-0.0768532415357472	0.477474615894721
GNRHR2	0.485137758782051	0.533357644264624	0.36303780579884	-0.560224014855738	1.53049953241984
MYOZ3	0.00905395119454198	0.0127541727648384	0.477777628373583	-0.015943768077143	0.034051670466227
BNIPL	0.229762536522436	0.236904451312306	0.332119678313341	-0.234561655826906	0.694086728871778
ASB11	-0.108175830125153	0.243792465761695	0.65724433022298	-0.586000282720289	0.369648622469983
OFCC1	0.0876685471896845	0.118626762364883	0.459889748175745	-0.144835634648078	0.320172729027447
SDR9C7	0.200028733108974	0.257787002758933	0.437781009200873	-0.305224507981062	0.70528197419901
OR5P3	-0.106541297596154	0.19202017620382	0.579001172614708	-0.482893927260676	0.269811332068368
TRIM40	0.25072474224359	0.212606469966208	0.238282609729288	-0.165976281770374	0.667425766257554
CSN1S2AP	-0.14623906301282	0.27180505244602	0.590556869112827	-0.67896717662304	0.3864890505974
WFDC12	0.10788703047619	0.289511248185754	0.709407247499955	-0.459544589087125	0.675318650039505
CRYGN	0.32856966823718	0.275770274834232	0.233472457896778	-0.211930138444627	0.869069474918987
STARD6	-0.0703851616987178	0.378114445234822	0.85232887958019	-0.811475856393312	0.670705532995876
C11orf40	0.103795961538462	0.22325942379007	0.641994552680721	-0.33378446829924	0.541376391376164
C18orf12	-0.103823531410256	0.301595209169767	0.730659827215655	-0.694939279292824	0.487292216472311
BCL2L11	-0.0196163876527063	0.0166806670788506	0.239596716663136	-0.0523098943653564	0.0130771190599438
DEFB119	-0.0633247666346147	0.262331775752747	0.809251387503914	-0.577485599110437	0.450836065841207
FLJ45513///TAC4	-0.135939101778846	0.639338654589456	0.831619811320467	-1.38901983869847	1.11714163514078
TIGD1	0.27253269985577	0.348742443519909	0.434524525594512	-0.410989929323746	0.956055329035286
ALKBH5	-0.0759792335439559	0.20719297406173	0.713837153908055	-0.482070000554688	0.330111533466776
CCDC69	-0.0581094995868998	0.2031920537443	0.774891042254662	-0.456358606870456	0.340139607696656
NFX1	0.0179733417223504	0.0137675620053291	0.191727849486125	-0.00901058396301668	0.0449572674077174
DSG2	0.0600146104270118	0.180539785826404	0.739573916617935	-0.293836867569315	0.413866088423339
C5orf24	0.164942323878205	0.492394290707201	0.737640043926026	-0.800132752101054	1.13001739985746
KBTBD6	-0.633604015320512	0.569211348336127	0.265654270296429	-1.7492377576508	0.48202972700978
CDK8	-0.0429554415817662	0.0209226400561228	0.0400667300664149	-0.083963062553262	-0.00194782061027047
PTK6	0.014385894841346	0.0128269822719446	0.262060690244532	-0.0107545284419991	0.0395263181246912
NKD1	0.209100898026556	0.215202448040118	0.33122599548301	-0.212688149516928	0.63088994557004
STK38	-0.106732623792653	0.190458573560433	0.57520792358801	-0.480024568517974	0.266559320932669
THEM4	0.0453092533791212	0.468491445593672	0.922954247574649	-0.872917107049582	0.963535613807824
CLSPN	0.0577107363112938	0.0860277539647139	0.502323367213035	-0.110900563130418	0.226322035753006
RBAK	-0.103053894500915	0.674566461443647	0.878579216722445	-1.42517986410909	1.21907207510726
WDR62	0.0102597554705331	0.00796842933950053	0.197902467077505	-0.00535807904824021	0.0258775899893065
SLC39A12	0.0941690221153842	0.34009193044232	0.781862386896196	-0.572398912984264	0.760736957215033
RNF168	-0.111894256364469	0.516332543640788	0.828434609670465	-1.12388744594637	0.900098933217431
SVEP1	-0.0041971258509236	0.00549750286064582	0.445188857571445	-0.0149720334626953	0.00657778176084812
LOC652276	0.0730503241325017	0.351908228734832	0.835554228026387	-0.616677130051052	0.762777778316056
GATA4	-0.00202520218055318	0.00935918995476575	0.828686503154238	-0.0203688774163631	0.0163184730552568
TC2N	-0.583478773814104	0.410074782819341	0.15477690760968	-1.3872105791081	0.220253031479889
C9orf72	0.124561126201925	0.36307042904903	0.731540507435838	-0.587043838585679	0.836166090989529
KCTD18	0.106120985689866	0.225923874404534	0.638555002885038	-0.336681671390771	0.548923642770503
KLF11	0.000300178367424037	0.0611966844848061	0.996086279404966	-0.119643119196057	0.120243475930905
ANKLE1	-0.552199296478938	0.470576610317604	0.240614397298426	-1.47451250466838	0.370113911710505
PLXNA3	-0.0194148787623955	0.0137790154581945	0.158829889505354	-0.0464212528028774	0.00759149527808645
PELO	-0.107268520653265	0.103525214070304	0.300128248526849	-0.310174211722859	0.0956371704163296
LACC1	0.657102495705128	0.536271066425992	0.220455495629537	-0.393969480440703	1.70817447185096
TAPT1-AS1	-0.405198157307692	0.361583904259639	0.262449645107953	-1.11388958704596	0.303493272430579
C3orf30	0.169545709294871	0.51932758527083	0.744067570802368	-0.84831765401411	1.18740907260385
RANBP3L	-0.0377102030448716	0.260846448578548	0.885051498905337	-0.548959847754005	0.473539441664262
SNX13	0.0130027406433751	0.00876827643216945	0.138092995476619	-0.00418276537016837	0.0301882466569186
KDM1B	0.11271121198718	0.330576867039303	0.733138879202985	-0.53520754153194	0.7606299655063
ATP6V0D2	0.0903675758562268	0.22936440771084	0.69358747952535	-0.359178402592381	0.539913554304834
LHX4	-0.341985589441391	0.470648699330103	0.467455086415494	-1.26444008949901	0.580468910616231
CEP19	-0.742510922907509	0.705959438040699	0.29290250884788	-2.12616599601341	0.641144150198397
DNAH11	-0.415534646684982	0.133158960065789	0.00180488548457714	-0.676521412632736	-0.154547880737228
PROSER3	-0.3062679107326	0.576446796930473	0.595208829020589	-1.4360828717198	0.823547050254601
ADPRHL1	0.171584611634616	0.303577022858003	0.571931288459613	-0.423415419700963	0.766584642970195
SYNRG	-0.00815573342472866	0.0313211908489835	0.794562745540022	-0.0695441394416419	0.0532326725921846
CDH24	0.0260117595100732	0.175847036150367	0.882403813055365	-0.318642098132759	0.370665617152905
SEPSECS	-0.203861045886752	0.633730017495062	0.747691814581225	-1.44594905609901	1.03822696432551
GRIK5	0.00338513899976144	0.00429161795567805	0.430241065494291	-0.00502627762877296	0.0117965556282958
LRRN4	-0.044087372980769	0.282468941437542	0.875971021542602	-0.597716324949505	0.509541578987967
ZNF777	0.210273033872862	0.1909090997924	0.270709499766406	-0.163901926041205	0.584447993786929
JPH2	0.00701985699778372	0.00644894984369705	0.27636245731048	-0.00561985243396772	0.0196595664295352
PDE5A	-0.00440355905081525	0.0185645204581577	0.812499346477778	-0.0407893505390613	0.0319822324374308
SH2D1B	-0.962236156570513	0.339585488245073	0.00460325380182873	-1.62781148320331	-0.29666082993772
SSTR3	-0.0233554744238404	0.00881244606673003	0.00804244153875033	-0.0406275513303329	-0.0060833975173479
ADAMTS19	-0.178889215251068	0.256221520991095	0.485063476344151	-0.681074168457688	0.323295737955552
DDX31	0.00516021027968272	0.0147402876458318	0.726282204508321	-0.0237302226279083	0.0340506431872737
UMODL1	-0.255098099807692	0.252319086695691	0.312009784777669	-0.749634422343286	0.239438222727902
RASEF	-0.0705582309935895	0.124702590569497	0.571521540015185	-0.314970817288648	0.173854355301469
PARD3B	0.242739786057692	0.110724648988424	0.0283590651976773	0.0257234618395417	0.459756110275842
DST	-0.118474947974608	0.21822216075537	0.587191913441604	-0.546182523683644	0.309232627734428
ZNF441	0.363029077051281	0.653409629801515	0.578489891595745	-0.917630264511338	1.6436884186139
NEGR1	0.00617808070512777	0.429287667977122	0.988517664436079	-0.83521028753722	0.847566448947475
FCRL3	-0.446604221827756	0.976665915286689	0.647473900320156	-2.36083424071751	1.467625797062
DCAF4L2	0.10685310173077	0.158255255464581	0.499552105607759	-0.203321499343994	0.417027702805534
STOX1	-0.545688716955129	0.286703750867514	0.0569989237520336	-1.107617742888	0.0162403089777426
C20orf166-AS1	0.00266442964743653	0.223269623781477	0.99047852195618	-0.434935991806066	0.440264851100939
ARL10	-0.150193020011655	0.257581813770679	0.559833655436984	-0.655044098074689	0.354658058051379
RNFT2	-0.0402075203938796	0.0146646119739544	0.00611024268294815	-0.0689496317100851	-0.0114654090776741
ANKFN1	0.175258002708333	0.114748257334772	0.126679954719373	-0.0496444489565542	0.40016045437322
KRT78	0.222051246057692	0.229511755184113	0.333297139273279	-0.227783528131743	0.671886020247128
CCDC7	-0.0956343286485511	0.143401164074836	0.504835599672357	-0.376695445576349	0.185426788279247
ZNF41	-0.265863107746707	0.277042156453424	0.337232118279332	-0.808855756594729	0.277129541101316
ZNF512	-0.161312419097985	0.329763607961918	0.624717149925937	-0.80763721411533	0.48501237591936
AMMECR1	-0.00580395406219255	0.0288641124213047	0.840637148928327	-0.062376574853665	0.0507686667292799
FAM117B	-0.481190066153845	0.497599851983286	0.333532973479972	-1.45646785475355	0.494087722445857
ZNF583	-0.0253335950183151	0.419496833756239	0.951844678898342	-0.84753228080913	0.7968650907725
OXER1	0.252970254214745	0.364194871918572	0.487305158215615	-0.460838578099834	0.966779086529324
LUZP1	0.0145577988441277	0.0113057179706326	0.197868100081378	-0.0076010011976794	0.0367165988859348
ZNF75D	-0.0544807452120689	0.0157098537475134	0.000524474932347714	-0.0852714927595868	-0.0236899976645511
LINC00052	-0.25499060647436	0.393218821956392	0.516681013171828	-1.02568533555216	0.515704122603436
BRWD1	-0.0895448624794223	0.0192371950102866	3.24330755211645e-06	-0.127249071863158	-0.0518406530956869
CCDC89	-0.313253898525641	0.274859281293619	0.254416196179693	-0.851968190677698	0.225460393626416
ZNF572	-0.0272994383012823	0.448027069432068	0.951412914907577	-0.905416358487162	0.850817481884597
RMDN2	-0.161926699647436	0.375030987809684	0.665909418901683	-0.896973928840897	0.573120529546025
ADAMTS18	0.0939563025595239	0.150517856827594	0.532482913410834	-0.201053275852717	0.388965880971764
PCDHAC1	0.134744459489469	0.20528944846402	0.511590399132341	-0.267615465906102	0.53710438488504
HIPK4	0.0988956457142862	0.36404991494574	0.785888010565037	-0.614629076154234	0.812420367582807
FAM124A	-0.17419603724359	0.218563409492607	0.425448374421917	-0.602572448187379	0.254180373700199
NKAIN3	0.189256381332417	0.218595180286882	0.386608194031643	-0.239182299223912	0.617695061888746
ITIH5	-0.0184132730135175	0.00871202907617017	0.0345540738781963	-0.0354885362350768	-0.00133800979195826
FANCB	0.293587242628204	0.646617069202718	0.649803121879881	-0.973758924797967	1.56093341005437
POMK	-0.10214933472909	0.862852140129086	0.905762074095305	-1.79330845336541	1.58900978390723
ZNF709	-0.260769945480769	0.408386299819235	0.523123885448688	-1.06119238490605	0.539652493944508
CCDC57	0.0568778043724267	0.151667701845117	0.707648618827562	-0.240385428861962	0.354141037606816
SMC1B	-0.0177396283669103	0.170885356677205	0.917320039983847	-0.352668772939513	0.317189516205693
BRWD3	-0.0234559279532966	0.354286108535173	0.947213680957886	-0.717843940905084	0.670932084998491
ASB16	0.191781784125457	0.420964973150009	0.648694485233181	-0.633294402001432	1.01685797025235
MAGEE2	0.0838007855769231	0.199646624401057	0.674671333315098	-0.307499407884144	0.47510097903799
ERVV-1	0.138048132051281	0.226647235582922	0.542466050822845	-0.306172286886811	0.582268550989373
GAL3ST3	-0.0398572454795195	0.134220625171778	0.766502231707559	-0.302924836798655	0.223210345839616
FLJ30679	0.240440965929488	0.31969786337168	0.451998066048234	-0.386155332213412	0.867037264072388
ALS2CR11	-0.160741480929487	0.188457271963658	0.393696299586019	-0.530110946602927	0.208627984743953
UTS2R	-0.07965141551282	0.219761644337721	0.717019835440138	-0.510376323598054	0.351073492572414
USH1G	-0.161542592403846	0.426606916704078	0.704934063107808	-0.997676784699517	0.674591599891826
SYN1	-0.0309755162413648	0.0110115173005235	0.00490800144766345	-0.0525576935655306	-0.00939333891719907
SLC23A3	0.105653577403846	0.547136194575425	0.846878393645682	-0.966713658602286	1.17802081340998
CNOT6L	0.133079044846611	0.358356089350486	0.710369564849284	-0.569285983920959	0.835444073614181
RHBDL3	0.036761539148352	0.121443685993348	0.762115137744338	-0.201263711548401	0.274786789845105
ZNF718	-0.500030136185898	0.315722083477486	0.113246809786636	-1.11883404892572	0.118773776553923
DIP2B	-0.0547624152243597	0.309084699246337	0.859370084250457	-0.660557293919575	0.551032463470855
SLC36A1	0.261444082945894	0.355235921416444	0.46174706747045	-0.434805529045236	0.957693694937024
SNRNP48	0.27332965301282	0.242966538282941	0.260602468392858	-0.202876011470117	0.749535317495757
ZNF560	-0.163215848766026	0.284426892956161	0.566075315395229	-0.720682315194731	0.394250617662679
RTTN	-0.186233992142856	0.675408466397295	0.782751339795147	-1.51001026113499	1.13754227684927
BTNL9	0.202796133237179	0.132094171831101	0.124725115090557	-0.0561036861194243	0.461695952593782
PUS10	-0.329475970448718	0.371264562233598	0.374840682762589	-1.0571411411626	0.398189200265163
PLCXD2	0.0304360836858967	0.183541065155158	0.86829301386182	-0.329297793702332	0.390169961074126
UMODL1-AS1	0.215497776634615	0.248799521376279	0.386407751793307	-0.272140324633695	0.703135877902925
LMLN	-0.0591631863629429	0.181775748840426	0.74482274746819	-0.415437107352976	0.297110734627091
RAD9B	0.335998001304945	0.442821426986386	0.447992333710488	-0.531916047171005	1.20391204978089
ZNF555	-0.639627345398352	0.509331602811533	0.209182283900379	-1.63789894309702	0.358644252300312
NYAP1	0.25969270282967	0.442838460667141	0.557588190617596	-0.608254731047084	1.12764013670642
SGK494	-0.19877798155303	0.400910395117766	0.620023895417646	-0.984547917011574	0.586991953905514
MRGPRX3	0.0225752833333334	0.313619508453557	0.942615410760329	-0.592107658084793	0.63725822475146
ABCA13	-0.0106956914102562	0.109479861571001	0.922174077381438	-0.225272277121849	0.203880894301336
ADGRG7	-0.384940309294872	0.466171096087728	0.408946498666928	-1.29861886826038	0.528738249670636
CSF3R	0.263511684899786	0.344053887625911	0.443734400890489	-0.410821543587991	0.937844913387562
C17orf77	0.0537745455128203	0.280880110776913	0.848172915389352	-0.49674035558355	0.60428944660919
DUSP5P1	-0.197905887307692	0.401683543912819	0.622230901998694	-0.985191166559231	0.589379391943846
DGKH	-0.00663291722543963	0.00950065761482349	0.48508121239917	-0.0252538639799399	0.0119880295290606
TMEM182	-0.0943954991758247	0.328381588826883	0.7737626254566	-0.738011586462556	0.549220588110907
C16orf46	-0.055674963942308	0.366840262885891	0.879369167488787	-0.77466866727786	0.663318739393244
LSM14B	0.0646891616680598	0.0173320830364242	0.000189712028950377	0.0307189031396107	0.0986594201965089
CASP8	-0.10623871885149	0.289926219571341	0.71404152446884	-0.674483667385169	0.46200622968219
PLB1	0.230897368173077	0.253843897842933	0.363031506140476	-0.266627529294336	0.72842226564049
C20orf197	-0.13610690235348	0.16324953025362	0.404430139877395	-0.456070102143657	0.183856297436697
SLC5A3	-0.366327306743632	0.452311278628524	0.417997140768465	-1.2528411226568	0.520186509169537
KIF19	0.0478343533516489	0.305257241545146	0.875479883547392	-0.550458846096881	0.646127552800179
SLFNL1	0.364490732933178	0.37921322885574	0.336463577518231	-0.378753538085218	1.10773500395157
GPR82	-0.527894507545788	0.436766956532343	0.226800747954879	-1.38394201198635	0.328152996894776
RIBC1	0.278796216410256	0.266851046205176	0.296132317032812	-0.244222223388723	0.801814656209235
OXGR1	-0.208649284871795	0.713333239597987	0.769905096893144	-1.60675674345913	1.18945817371554
CDC14C	-0.202753081410256	0.23439176457501	0.387028942084623	-0.662152498250067	0.256646335429555
SULT1C4	0.104202549038462	0.467526045510287	0.823628329876417	-0.812131661996135	1.02053676007306
TEAD1	-0.0175080154704208	0.00630556376278316	0.00549310794495996	-0.0298666933476967	-0.00514933759314499
LOC101930343///CATSPER2P1///CATSPER2	0.0244827282602252	0.0210388031333217	0.244548055559441	-0.0167525681589138	0.0657180246793643
POU5F2	0.126166461538462	0.485506878033053	0.794967565665661	-0.825409533652802	1.07774245672973
RXFP2	-0.0446776886217951	0.170488221105422	0.793277240419608	-0.378828461776724	0.289473084533133
BEND7	0.0356602036538465	0.23114391773283	0.877391285624525	-0.417373550347989	0.488693957655682
SLC18A2	0.00296456762704662	0.0253518556459456	0.90691004993028	-0.0467241563802651	0.0526532916343583
SSMEM1	-0.0659862482051284	0.173663697017721	0.703970876460037	-0.406360839781937	0.274388343371681
MAB21L3	0.0711051483974363	0.331050747355411	0.829933974069134	-0.577742393474238	0.71995269026911
LOC285696	0.0378855284294873	0.457878476130884	0.934057126576167	-0.859539794083128	0.935310850942103
MIER3	-0.0785621998931621	0.545807198165076	0.885549712885714	-1.14832465079943	0.991200251013103
SDE2	0.24474216948718	0.628592821916979	0.697017778280698	-0.987277122410499	1.47676146138486
SLC35G4///SLC35G3///SLC35G5	-0.0595648505448714	0.386384272438488	0.877483884315658	-0.81686410871702	0.697734407627277
UROC1	0.13381231826923	0.263517447104177	0.611598510733989	-0.382672387352896	0.650297023891356
PCDH15	0.016824771153846	0.181742066935271	0.926241208576725	-0.339383134515153	0.373032676822845
TNRC6A	-0.16122146167735	0.253320524955502	0.524494443393428	-0.657720567134914	0.335277643780214
KCNA6	0.198550820224359	0.331355473493343	0.549034249692186	-0.45089397390281	0.847995614351528
ARID2	-0.18282288982143	0.327087545218553	0.576201464689399	-0.82390269824141	0.45825691859855
AMER3	0.0374301509615392	0.173429367607913	0.829125249437526	-0.302485163411528	0.377345465334606
OTUD7A	0.299460681410256	0.353746873143524	0.397251879187308	-0.39387044959471	0.992791812415222
ERVW-1	-0.208860970416667	0.359981789911834	0.561780622930104	-0.914412313734126	0.496690372900792
LINC00889	-0.0971735709249077	0.503283727339653	0.846897017647144	-1.0835915505157	0.889244408665888
FBXL18	0.00864703072230927	0.00504691107709137	0.0866516070100241	-0.00124473322196607	0.0185387946665846
LINC01600	0.139895901442309	0.240901529213704	0.561430396169706	-0.332262419637174	0.612054222521792
PNPLA1	-0.0614893258653857	0.570414423369312	0.914156218877552	-1.17948105193142	1.05650240020065
DEPDC4	0.0690496819230772	0.22037528134964	0.754031700854361	-0.362877932605099	0.500977296451253
ANKRD23///ANKRD39	0.239422036089744	0.228350889223231	0.294416109083852	-0.208137482625484	0.686981554804972
COX6B2	0.336830143942308	0.266198139897523	0.205750833546285	-0.184908623008392	0.858568910893008
FAM129C	-0.252414007147435	0.285227873061504	0.37618057183558	-0.811450365734945	0.306622351440075
EPHA10	-0.019001670272436	0.225528041893782	0.932854376999138	-0.461028509888089	0.423025169343217
WDR64	-0.413639825558608	0.84824094418846	0.625801841324118	-2.07616152638024	1.24888187526302
PRO2949	-0.0139887562734629	0.0094147991883945	0.13732507086539	-0.032441423604393	0.00446391105746729
BTBD9	0.0420386969551289	0.240517730641868	0.861249210922552	-0.429367392746238	0.513444786656496
HEATR9	0.113907532799144	0.322081578255036	0.723593326382152	-0.517360760664546	0.745175826262834
PARP15	0.431732791362943	0.360730429938521	0.231373048543743	-0.275285859444207	1.13875144217009
ARHGAP42	0.13419988224359	0.352208795823751	0.703185696984573	-0.556116672609183	0.824516437096363
LINC01101	0.225132112232906	0.352060682090511	0.522517467916991	-0.464894145037101	0.915158369502913
MFSD2A	0.284686223782052	0.39895275521058	0.475484576782171	-0.497246807963709	1.06661925552781
ATM	0.14181263068492	0.0388360277085826	0.000260637930070213	0.0656954150734987	0.217929846296342
FAM26D	0.1178205	0.378760169528823	0.755748261930969	-0.624535791054778	0.860176791054778
NPHP3	-0.334529983176953	0.307520331394347	0.276669960453167	-0.937258757223695	0.268198790869789
ATG9B	0.145704944679487	0.231467032467817	0.529031812768545	-0.307962102565798	0.599371991924772
CXorf58	0.0357581308012823	0.325264314697744	0.912460441110646	-0.601748211462398	0.673264473064963
LOC102724660///EFCAB3	-0.084767873571429	0.587764728601983	0.88532615128314	-1.23676557301428	1.06722982587142
TFAP2B	-0.00475419976960656	0.00682761029959132	0.486228619011919	-0.0181360700572803	0.00862767051806715
CCDC13	0.118103489967949	0.268686191927647	0.660256389933242	-0.408511769353456	0.644718749289354
MGC57346///CRHR1-IT1	-0.269614125544872	0.220802542460531	0.222061634768431	-0.702379156462389	0.163150905372645
MRGPRX1	0.0943553490384612	0.197405827602802	0.632666922230985	-0.292552963401354	0.481263661478276
HFE	0.0299408927632356	0.0077324042706747	0.000107887336230763	0.0147856588788094	0.0450961266476617
RLN3	0.0956030469505492	0.398385464615881	0.810348674094171	-0.685218115660833	0.876424209561932
CSMD1	0.125681376584249	0.185521959785121	0.498122107902525	-0.237934982935876	0.489297736104374
MACF1	-0.0994820028088197	0.0300046356077615	0.000914615247194073	-0.15829000796928	-0.040673997648359
ADAMTS20	-0.00750950306779366	0.00916598651836581	0.412627076905479	-0.0254745065265703	0.010455500390983
SALL3	0.060587216080586	0.090640442808834	0.503856159552044	-0.117064787367491	0.238239219528663
AGBL4	0.196153280476192	0.573890218023387	0.732504551813494	-0.928650877929486	1.32095743888187
LCAL1	0.126154584194204	0.475115952286117	0.790605992321069	-0.805055570767036	1.05736473915544
SLC17A8	-0.0347485923076924	0.165410916850023	0.833609637596674	-0.358948031983487	0.289450847368102
C11orf44	0.118999791121795	0.13202704212012	0.367413462291773	-0.139768456418993	0.377768038662583
SATB2-AS1	-0.181674113605769	0.238542686160266	0.446298765259056	-0.649209187255331	0.285860960043793
RBFOX1	0.0111076299357439	0.00860661344889482	0.196845051577195	-0.00576102245294802	0.0279762823244358
SLFN13	0.0181296017307689	0.347106871531867	0.958344947332294	-0.662187365258062	0.6984465687196
C12orf40	-0.0086806080128203	0.302310998922626	0.977092558703989	-0.601199278031494	0.583838062005854
CFAP57	0.136889857596154	0.151025117153104	0.364721750521937	-0.159113932784872	0.43289364797718
C5orf64	0.393419305416667	0.375373079166027	0.294603850418586	-0.342298410514648	1.12913702134798
ADAMTS15	0.139522064276557	0.167217881540092	0.404070898545874	-0.188218961113108	0.467263089666222
LY86-AS1	-0.0681343933012819	0.128302422640886	0.59538741630059	-0.319602520806655	0.183333734204091
FLJ31713	0.136017987866301	0.446846493701159	0.76082672188627	-0.739785046405975	1.01182102213858
EDARADD	0.34275884775641	0.229610224502707	0.135493305315079	-0.107268922751052	0.792786618263872
LOC101060424///LOC653786///OTOA	0.108489330608975	0.245129367689163	0.658069627237915	-0.371955401614861	0.588934062832811
CCDC171	-0.260898513072344	0.192097850820204	0.174414743149436	-0.637403382187492	0.115606356042804
CYP4Z2P	0.130974489358973	0.226727028029934	0.563483699410666	-0.313402319901501	0.575351298619447
C18orf15	-0.348225924995421	0.571392399234659	0.542236842598188	-1.46813444853528	0.771682598544442
MUC19	-0.0225430154716117	0.227348086349021	0.921014100048918	-0.468137076669795	0.423051045726572
KLHDC7A	0.0973410012339742	0.18200034540478	0.592760742013772	-0.259373120933244	0.454055123401193
C11orf72	0.244274875421037	0.378483309733821	0.518665012426839	-0.49753878040677	0.986088531248844
AQP4-AS1	-0.0731230749038461	0.298749823408409	0.806639498829604	-0.658661969172029	0.512415819364337
CNTNAP4	-0.0516546077193639	0.14691364609032	0.725139440711982	-0.339600062893855	0.236290847455127
FER1L6-AS1	0.064605150352565	0.370942235997333	0.86173579991904	-0.662428272546965	0.791638573252095
C1orf127	0.167825053232601	0.321431817747569	0.601588790945201	-0.462169733037877	0.797819839503079
LOC100996634	0.0267655460714276	0.458973117710628	0.953496802017501	-0.872805234513466	0.926336326656321
AGBL1	0.0878410852930403	0.205528293673668	0.669094057257338	-0.31498696811132	0.490669138697401
FLJ34503	-0.0402837372756409	0.176246684970142	0.819207410911533	-0.385720892211696	0.305153417660414
LINC00304	0.198805178793707	0.198527144848013	0.316633230548134	-0.190300875061965	0.587911232649379
TERB1	-0.0193321083012822	0.392409310853627	0.96070798242178	-0.788440224772574	0.749776008170009
MYO1H	-0.370944973397436	0.308486609735621	0.229182637631663	-0.975567618192116	0.233677671397244
ASB14	0.346113702449634	0.385447962746961	0.369211232283794	-0.409350422448746	1.10157782734801
RPTN	0.00792130544871783	0.247857946565415	0.97450470453892	-0.477871343101549	0.493713953998984
LINC00269	0.0749431770238096	0.157702304852572	0.634630680685537	-0.234147660766188	0.384034014813807
VSTM4	0.00542912950691098	0.00673104190355156	0.419908009756642	-0.00776347020248001	0.018621729216302
CCDC150	0.0163327708259368	0.179977186950977	0.927691941757066	-0.33641603363681	0.369081575288684
C2orf61	0.103015623910256	0.351025208147562	0.769162369515972	-0.584981141724641	0.791012389545153
FAM9B	0.0902160018131864	0.182688741557983	0.621430804024221	-0.267847352021406	0.448279355647779
FLJ40288	-0.0288302080196883	0.181233307315485	0.873607525459306	-0.384040963157118	0.326380547117742
CES5A	-0.261511032692307	0.523722697011359	0.617546146090057	-1.28798865672075	0.76496659133614
CFAP47	0.117217769118589	0.524825134635384	0.823265969596973	-0.911420592948148	1.14585613118533
FLJ32742///DCAF8L2	0.0678105726923071	0.238478181533358	0.776144415822059	-0.39959807421168	0.535219219596294
HYDIN2	-0.0265744481684975	0.161896889766917	0.869617565275211	-0.343886521320706	0.290737624983711
DNAH17	-0.0126964445707186	0.0131557006409521	0.334499375880303	-0.0384811440183752	0.0130882548769379
SLC35G3	-0.18336472051282	0.254649310797636	0.471483369169389	-0.682468198364133	0.315738757338493
LOC150596	0.454972267403846	0.229731174457123	0.0476524180633636	0.00470743934179702	0.905237095465895
LOC100288966	0.0591547368589744	0.195782375327884	0.762541252772121	-0.324571667591382	0.44288114130933
KIRREL3-AS3	0.0254331145833337	0.344228727178127	0.941102411418242	-0.649242793129859	0.700109022296527
TMEM145	-0.223131272099359	0.201899386451095	0.269089952147618	-0.618846798044239	0.172584253845521
C15orf32	0.0921124882371798	0.306342231909501	0.763654772178191	-0.508307253249059	0.692532229723419
TSGA10IP	0.0295893912606844	0.401341183252926	0.941228189636298	-0.75702487342774	0.816203655949109
LINC00477	0.109963537179487	0.293769825149877	0.708167225833132	-0.465814739858901	0.685741814217875
CCDC140	-0.117831333021562	0.289944333807301	0.684453899258038	-0.686111784805331	0.450449118762207
C17orf78	0.193843170489927	0.170030154039161	0.254264752134917	-0.139409807712626	0.52709614869248
TEKT5	0.132667689857003	0.353335663274033	0.70730937877574	-0.559857484613673	0.825192864327679
KSR2	-0.0231386651442307	0.260602245377114	0.929249440151765	-0.533909680373644	0.487632350085183
PAX1	-0.0100963904266671	0.01212903594469	0.405174786052503	-0.0338688640454513	0.0136760831921171
TDH	0.146436667660256	0.30980969937923	0.636451127241515	-0.460779185184216	0.753652520504728
LINC00615	-0.314397052564102	0.146186095599595	0.0315027949350447	-0.600916534979837	-0.0278775701483666
SERPINA9	0.257623385961538	0.194540845515055	0.185415471372239	-0.12366966476994	0.638916436693016
FBXL21	-0.0301952972115385	0.142605930454411	0.832310331443761	-0.309697784884008	0.249307190460931
PALM2-AKAP2///PALM2///AKAP2	0.34849954485348	0.559790501640588	0.533577966018313	-0.748669677249682	1.44566876695664
MRGPRX4	-0.0795059791208786	0.478466426332429	0.868024462025342	-1.01728294254403	0.858270984302269
A2ML1	0.0688704428205127	0.22107955813999	0.755406238762421	-0.364437528851897	0.502178414492922
CPO	0.00180827467948743	0.268578256776344	0.99462807017404	-0.524595435632698	0.528211984991672
GPR6	0.0110287992287172	0.0106875939273934	0.302107083972318	-0.00991849995036295	0.0319760984077973
MDS2	-0.0644731059935898	0.340519861851805	0.849828474894539	-0.731879771243682	0.602933559256503
CNOT9	-0.00613766625106818	0.0154104471048603	0.690424118041236	-0.0363415875622539	0.0240662550601176
GJD3	-0.191496675851648	0.371338225588793	0.606068557950481	-0.919306224088692	0.536312872385396
HOXC12	0.00368230056089736	0.209158550853154	0.985953722725716	-0.406260926169874	0.413625527291669
VNN3	-0.000402039019982394	0.0484667542161359	0.993381503397215	-0.0953951317311635	0.0945910536911987
COPS9	-0.00425829326922975	0.294238802993508	0.988453229753984	-0.580955749990682	0.572439163452222
FERD3L	-0.17262418128205	0.345990587130953	0.617830536062695	-0.850753271048585	0.505504908484485
DEFT1P2///DEFT1P	0.262230120540293	0.336459152386224	0.435754875364499	-0.39721770040558	0.921677941486166
LINC00314	-0.00189531830128183	0.235958379337193	0.993591119954458	-0.46436524365262	0.460574607050056
DEFB104B///DEFB104A	0.0163201500961541	0.290681815395086	0.955226790110971	-0.553405739038935	0.586046039231243
NLRP14	0.204490371196581	0.316250526270277	0.517885165468794	-0.415349270385	0.824330012778162
DGKB	0.0136170346338134	0.00708891383029207	0.0547453820259876	-0.000276981163066901	0.0275110504306938
NLRP13	0.28602495636447	0.309929282513312	0.356074082719551	-0.321425275115961	0.893475187844901
NLRP8	0.0410573764102565	0.321945067862055	0.898521614087381	-0.589943361599675	0.672058114420188
NLRP9	-0.0806426883520301	0.355091061327759	0.820342681146844	-0.776608379786541	0.615323003082481
TAF5	-0.0405538549001487	0.0283242017203134	0.15220851747712	-0.0960682701628104	0.0149605603625129
TAS1R2	0.269356632637362	0.399508563507011	0.500171505585741	-0.513665763351713	1.05237902862644
ITGB1	-0.0303404965192907	0.0126553470756712	0.0165098666548796	-0.0551445209994605	-0.00553647203912087
PCSK6	0.00507013138918188	0.00709414656367313	0.474799243342727	-0.00883414037666604	0.0189744031550298
ZNF341	-0.0184628484294878	0.216018166708541	0.931888570085692	-0.441850675184597	0.404924978325622
JPH1	-0.261395372467949	0.156809406640971	0.0955218973180098	-0.568736161921348	0.0459454169854501
NLRP10	0.0352629790705126	0.221521197548726	0.873522668912049	-0.398910589937173	0.469436548078198
RANGAP1	0.0216580798585671	0.0256424011108359	0.398323146967677	-0.0286001027958012	0.0719162625129353
MBNL2	-0.0153574213754374	0.0170266128553856	0.367075070109643	-0.0487289693506998	0.018014126599825
KRT73	-0.0701875962130178	0.215527220817596	0.744685116741282	-0.492613186703517	0.352237994277482
COX1	-0.136858836538464	0.253945886861049	0.589935754558964	-0.634583628808203	0.360865955731275
KRT74	0.244055099308608	0.248598341882504	0.326235559490946	-0.243188697397475	0.731298896014691
SLC29A2	-0.0213818391459792	0.0152732907971325	0.161528376158973	-0.051316939033766	0.00855326074180757
LMX1A	0.250717742532052	0.535617169336829	0.639719293287614	-0.799072618869424	1.30050810393353
CCDC125	0.322502583782051	0.463716227706513	0.486758294154645	-0.586364521569489	1.23136968913359
GPR101	0.173666500389195	0.212137123855825	0.412984936910801	-0.242114622152135	0.589447622930525
ILDR1	-0.0158987266025633	0.282132004834127	0.955061327215397	-0.568867294963532	0.537069841758406
VN1R2	0.241506862339743	0.333412287033406	0.468851491261228	-0.411969212248863	0.894982936928349
VN1R5	0.0551476066880346	0.163392343145907	0.735727599437273	-0.265095501227553	0.375390714603622
ND2	0.138469910737176	0.317760032235808	0.663004476427259	-0.484328308171294	0.761268129645646
TAAR8	0.169308651474359	0.302626686779814	0.575845285772221	-0.42382875537476	0.762446058323478
TAS2R39	0.243981861625457	0.279237308219807	0.382257802355964	-0.303313205625275	0.791276928876189
TAS2R38	0.115059814647435	0.32019249313656	0.719336446037504	-0.512505940020311	0.742625569315181
TAS2R40	-0.0349390666666664	0.25665562851432	0.891716860904825	-0.537974854984225	0.468096721650892
TAS2R41	0.34308694775641	0.428639028872896	0.423473312489159	-0.49703011120269	1.18320400671551
TMEM171	-0.0667321469276559	0.215459649487297	0.756773947810971	-0.489025300044382	0.35556100618907
VN1R4	-0.198606614224664	0.270670114302028	0.463095673718761	-0.729110289947979	0.331897061498651
TAS2R50	-1.05480039024267	1.33957303487501	0.431038755092714	-3.68031529325871	1.57071451277337
LOC100996919///CD8B	0.027983523681673	0.048472630360117	0.563732993361389	-0.0670210860600791	0.122988133423425
MACROD2	0.387193664764193	0.339348667769076	0.253873804428329	-0.277917502264844	1.05230483179323
DDAH1	-0.0943807146894633	0.146014392485409	0.518033592542314	-0.380563665185361	0.191802235806434
PIANP	0.0154436476694135	0.103487881664773	0.881370996469641	-0.187388873229885	0.218276168568712
ATP6	0.106239754507784	0.465664706671611	0.819532382271025	-0.806446299439982	1.01892580845555
HIST1H1T	0.0244721643173517	0.00894358220026853	0.00621377229912799	0.00694306531205193	0.0420012633226515
COX2	-0.0381153814102576	0.119535754566458	0.749831340870241	-0.272401155225335	0.196170392404819
CYGB	-0.036052765911172	0.190263202577432	0.849709650134088	-0.408961790546187	0.336856258723843
EFNA2	-0.000817099746945259	0.00946545264150445	0.931208523418483	-0.0193690460216635	0.017734846527773
IFNE	0.466676068974358	0.50372994452422	0.354216849961007	-0.520616480227473	1.45396861817619
ND6	0.0738097878205168	0.130271242347383	0.570995876427858	-0.181517155401643	0.329136731042676
SPAG11A///SPAG11B	0.00350033399692073	0.00838533429816785	0.676360086661384	-0.0129346192258167	0.0199352872196582
SREK1IP1	0.0669206521136531	0.0266654309781407	0.0120854043302283	0.0146573677642585	0.119183936463048
THRSP	-0.0127819798193467	0.24491239050435	0.958377293895921	-0.492801444575482	0.467237484936789
CXorf36	0.0159079940653223	0.0112165327869382	0.156113978480758	-0.00607600622848933	0.0378919943591339
MAGEA10-MAGEA5///MAGEA5	0.00722037241369023	0.00778245942721334	0.353524220127014	-0.00803296777479214	0.0224737126021726
FBXL19-AS1	0.341034888461538	0.235008494612943	0.146735357974139	-0.119573297040805	0.801643073963882
POLE4	0.0133522329235342	0.146943323419102	0.927598629009604	-0.274651388746527	0.301355854593595
SH3KBP1///ND3	0.121125156410254	0.234869936697423	0.606055835062955	-0.339211460567897	0.581461773388405
PDZK1IP1	0.0440391663836095	0.0801167053278358	0.58253360411801	-0.112986690618957	0.201065023386176
FAM27E2///FAM27E3	0.0720312591346163	0.283278683795969	0.799281552982145	-0.483184758693393	0.627247276962626
BCRP3	0.0442468493910264	0.272356929538321	0.870944369276502	-0.489562923443996	0.578056622226049
TAL2	0.248813994551282	0.172490936469119	0.149168205227991	-0.0892620285877778	0.586890017690342
INSL3	-0.0258627189787512	0.0207415069388626	0.212431798023472	-0.0665153255640095	0.0147898876065071
SYCP3	-0.591197215224359	0.484618104490266	0.222493719083416	-1.54103124628135	0.358636815832631
TMIE	0.0202820475549457	0.228626250344619	0.929310254501819	-0.427817169040946	0.468381264150837
MUCL1	0.171690970192307	0.322052387921865	0.593953951691293	-0.459520111269671	0.802902051654285
ATL2	-0.709669400384616	0.442520952811377	0.108780919337204	-1.57699453029926	0.157655729530032
GRIK1-AS2///LINC00189///BACH1	-0.0797740730769233	0.275865306638471	0.772445456496417	-0.620460138672425	0.460911992518578
LINC00189	-0.4015657025	0.40200291111429	0.317837117051371	-1.18947692996426	0.386345524964265
KLHL35	0.00683303094214332	0.00650110079615148	0.293232168377598	-0.00590889247817824	0.0195749543624649
ZNF354B	-0.8884466375	0.523510704361757	0.0896789762657397	-1.91450876357024	0.137615488570239
FOXC1	0.0186813333324239	0.013563529722178	0.168413047906606	-0.00790269642628359	0.0452653630911315
LINC01198	-0.167709044615385	0.324340558065228	0.605102404471055	-0.803404857148854	0.467986767918084
TRIM43B///TRIM43	0.092193642467949	0.147054221708155	0.53070093428165	-0.196027335854603	0.380414620790501
TRIM42	0.118686155414378	0.155822623162823	0.446254157188161	-0.186720573961312	0.424092884790068
FSIP1	-0.168751286916208	0.326643740461095	0.605420173851973	-0.808961253995403	0.471458680162987
LOC84843	0.637648225288461	0.791499836296423	0.420461897354788	-0.913662947621876	2.1889593981988
FAM98B	0.00402092044871715	0.235200590785278	0.986360263519012	-0.456963766632971	0.465005607530405
EFCAB13	-0.545851734171245	0.490269717105212	0.265549432008833	-1.5067627224081	0.415059254065611
FAM71B	0.103196323985044	0.225392720742277	0.64705936047825	-0.338565291047313	0.544957939017401
C10orf107	-0.121844626923077	0.140441823234647	0.385623870509848	-0.397105542386126	0.153416288539972
LOC101929373///SLC9B1	-0.163939521025641	0.47313137184234	0.728967777193166	-1.09125996979266	0.763380927741374
WEE2-AS1	-0.362047129647435	0.607295895469475	0.551066575226585	-1.55232521272661	0.828230953431737
TCTEX1D1	-0.187037512179487	0.231257265517959	0.418638565289617	-0.640293423757903	0.266218399398929
TMCO5A	0.209896559294871	0.258265572898713	0.416380914598552	-0.29629466203321	0.716087780622952
PPARGC1B	0.284561124038461	0.22701009085073	0.210017430401554	-0.160370478156135	0.729492726233057
XKR6	-0.297140749056776	0.30538654232123	0.330553882487124	-0.895687373369604	0.301405875256052
TSGA13	0.449452582852564	0.253769956530641	0.0765436725128726	-0.0479273923057874	0.946832558010915
C9orf163	-0.0325065036217943	0.417872006277875	0.937994643834595	-0.851520586073925	0.786507578830336
SYNE3	0.236074707948718	0.394931425170693	0.549999240514718	-0.537976661748916	1.01012607764635
CCDC141	-0.0863618443269231	0.193528527351531	0.655417643283071	-0.465670787916999	0.292947099263152
HDX	-0.367564304551282	0.34565146862898	0.287602516905051	-1.04502873426746	0.309900125164895
CDYL2	-0.635642106076007	0.504021866540906	0.207258433231675	-1.62350681191684	0.352222599764822
C18orf54	-0.307760971231685	0.191103926716842	0.107302332420058	-0.682317784900877	0.0667958424375071
SYT14	0.0968918807692304	0.16525332858144	0.557658260648461	-0.226998691575756	0.420782453114216
CDC20B	0.0137741087179486	0.136143478024925	0.919412752844035	-0.253062204940925	0.280610422376822
TECTB	-0.0764268736217938	0.406554074154614	0.850886855720922	-0.873258216732863	0.720404469489276
VWA3A	-0.0271304485760064	0.209680074366816	0.897049272257527	-0.438095842610646	0.383834945458633
LINC00896	-0.185090695833333	0.236402187905293	0.433657460872919	-0.648430469994178	0.278249078327512
HUS1B	0.422726873108974	0.814744277025085	0.60386808227029	-1.17414256647032	2.01959631268827
NPB	-0.0546130779807695	0.292311786023298	0.851792671799172	-0.627533650843012	0.518307494881473
CCDC34	0.0135715594551281	0.447239406222357	0.9757917661979	-0.86300156920777	0.890144688118027
LRCH3	0.0283091127941418	0.0203170133091806	0.163507992874396	-0.0115115015652731	0.0681297271535567
INTS4	0.026548739506903	0.390954065658032	0.945859214863458	-0.739707148792347	0.792804627806153
ENAH	-0.0704993586096538	0.121097630399381	0.560452450351387	-0.307846352805584	0.166847635586276
STK35	0.0351371660897442	0.130760880888145	0.788150444051747	-0.221149451037752	0.29142378321724
LRRIQ3	-0.0621036825869964	0.457187455531035	0.891948912326949	-0.958174629611332	0.83396726443734
KLC4	0.226161084306318	0.315604659830509	0.473623320450205	-0.392412682314495	0.844734850927131
TIPRL	0.0510857348712618	0.0245913382209361	0.0377658230493967	0.00288759762658366	0.0992838721159399
VKORC1L1	-0.276062408208944	0.889593416597469	0.756314393330415	-2.01963346562392	1.46750864920603
PRF1	-0.209146231763219	0.147002091501878	0.154810601215752	-0.49726503675896	0.0789725732325225
FBXL14	-0.0352587522329587	0.0245465612047011	0.150887722253982	-0.083369128138481	0.0128516236725636
PPIL6	-0.0144675926118135	0.00595848645589728	0.0151796211061034	-0.0261460114677419	-0.0027891737558851
SP1	0.0198603086487796	0.0126594770430747	0.11669231944349	-0.00495181041875829	0.0446724277163176
C18orf25	-0.00797814089626132	0.00899860912877324	0.375295847454501	-0.0256150906996102	0.00965880890708758
METTL6	-0.113361568365384	0.356520408189697	0.7505103014999	-0.812128728170709	0.585405591439941
SGO1	0.038477650340354	0.363850097539041	0.915779612626117	-0.674655436607552	0.75161073728826
B3GALNT2	-0.0469134830876065	0.287966693940365	0.870587030540745	-0.61131783195779	0.517490865782578
CBR4	-0.0786268939014851	0.133994838695645	0.557344440416713	-0.341251951859203	0.183998164056233
PIK3C2A	-0.091224598167125	0.0356140307365701	0.0104227488902923	-0.161026815755105	-0.0214223805791452
NLRX1	0.026299017668372	0.0248952452710857	0.29079136573824	-0.0224947664492471	0.0750928017859911
ZNF569	-0.439981300256411	0.552212668586611	0.425590078296966	-1.52229824249292	0.642335641980099
CCSAP	0.259417463003663	0.569975871816804	0.649010233177564	-0.857714717814091	1.37654964382142
DUSP18	0.109571845618132	0.425457421320032	0.796762772937163	-0.724309377124414	0.943453068360678
ZNF697	0.265311465288461	0.370346165627428	0.47375194190007	-0.460553681153804	0.991176611730725
ZNF791	0.346478357115384	0.351233078807334	0.323906074151645	-0.341925827526109	1.03488254175688
CHRM3	-0.0154745296030146	0.00936050065821887	0.0982956022481471	-0.0338207737703871	0.00287171456435781
HTRA4	0.107127892083333	0.975822620264009	0.91258215842285	-1.80544929893363	2.0197050831003
LINC00525	-0.176961250480769	0.410917979245496	0.666723901261467	-0.982345690401918	0.628423189440381
PRPF38A	-0.141510228914835	0.315202670387097	0.653467748737182	-0.759296110704395	0.476275652874725
FAM218A	0.0255090245192304	0.950847671262781	0.978597186226489	-1.8381181659396	1.88913621497806
RHEBL1	0.484479591506409	0.151619155366511	0.00139650751870336	0.187311507621665	0.781647675391153
MCRIP2	0.211484463034188	0.286613634066589	0.460591625432464	-0.350267937214469	0.773236863282845
KCTD7///RABGEF1	-0.290161267395134	0.310346870227445	0.349809980696882	-0.898429955755653	0.318107420965384
ZNF548	-0.118263495544872	0.20619185023345	0.566265264776713	-0.522392095908111	0.285865104818367
AMER2	-0.0736837133012825	0.174516191575349	0.672866590450023	-0.415729163508059	0.268361736905494
RNF152	-0.00153373080128208	0.101873339147813	0.987988084914954	-0.20120180651583	0.198134344913266
ADGRG3	0.129123259152101	0.221071983959802	0.55916790575597	-0.304169867399928	0.562416385704129
ZNF644	-0.0870505657783884	0.4871186241596	0.858169291293843	-1.04178552532991	0.86768439377313
TBC1D32	0.287429971098901	0.406999673908494	0.480053379669565	-0.510274731481294	1.0851346736791
B4GALNT3	0.185774549278846	0.1531730906699	0.225190754325208	-0.114439191834846	0.485988290392538
LRRC43	0.0761022853708799	0.235493441479464	0.746573349379349	-0.38545637852426	0.53766094926602
CEP89	-0.25874178132326	0.608501299595657	0.670682464510868	-1.45138241307656	0.933898850430045
AK7	0.174428640833334	0.140934454817529	0.215842937174749	-0.10179781478981	0.450655096456478
ZFC3H1	0.0133875654630153	0.0303392032798396	0.659022666092741	-0.0460761802851097	0.0728513112111403
IRAK2	0.0536554136965805	0.471313662560854	0.909362835715343	-0.870102390344357	0.977413217737518
LINC00337	0.189312149143774	0.349666319649488	0.588226381780464	-0.496021243975893	0.874645542263441
METTL21A	-0.312536518406593	0.576097489546748	0.587469767539288	-1.44166684950216	0.816593812688973
OTOGL	-0.138120002724359	0.244855915014835	0.572695024401364	-0.618028777555036	0.341788772106318
MGC16025	0.141297479487179	0.332585170110009	0.670948941237538	-0.510557475720566	0.793152434694924
FAM76B	0.350374857156593	0.445988917746128	0.43209402856189	-0.523747359129814	1.224497073443
SPATA25	0.438956483168498	0.318265392091191	0.167828396698987	-0.184832222855755	1.06274518919275
NXNL1	0.175574280856226	0.312799268808452	0.574592929857708	-0.437501020398803	0.788649582111255
GLIS3-AS1	0.268710340641026	0.318931009259362	0.399488903173171	-0.356382951060334	0.893803632342386
IQCG	0.000897165729870778	0.0158441895001181	0.954844497592185	-0.0301568750545883	0.0319512065143299
MCM9	-0.118191137212233	0.211390403496635	0.576084556188287	-0.532508714743028	0.296126440318562
PRR14L	0.0290843562930488	0.0148446260809006	0.0500833376134336	-1.05761894804296e-05	0.058179288775578
AJUBA	0.11186164974359	0.125062484209426	0.371083262830078	-0.133256315123994	0.356979614611174
KLHL32	-0.189736287467949	0.387945494858991	0.624785233914211	-0.95009548535614	0.570622910420242
DCBLD1	0.412665249835164	0.701323400262297	0.556257559785556	-0.961903356194107	1.78723385586443
SLAMF9	0.0646049176573427	0.224823146193857	0.77383757648213	-0.3760403517736	0.505250187088286
GK5	-0.183433823543956	0.443128387454448	0.678909357256319	-1.05194950348198	0.685081856394073
LOC152048	-0.107117363301282	0.187632158086976	0.568074063401779	-0.474869635493281	0.260634908890717
UBE2U	-0.118655579038462	0.263456548318568	0.652436412053315	-0.635020925234092	0.397709767157168
WBSCR27	-0.0440674607371788	0.309517048825695	0.88678388254723	-0.650709729036666	0.562574807562309
LINC00638	-0.000674252115384267	0.255919931591811	0.997897878734025	-0.502268100961288	0.50091959673052
ZC3HAV1L	-0.326630796217949	0.507993462903015	0.520235596453721	-1.32227968788964	0.669018095453744
RASGEF1B	0.30069830184066	0.419658664091775	0.473663739397772	-0.521817565579411	1.12321416926073
C11orf45	-0.0874934719551285	0.207071365017431	0.672639589288165	-0.493345889618841	0.318358945708583
C21orf58	0.241631384455128	0.323688229883143	0.455368937236281	-0.392785888335354	0.87604865724561
KIAA1109	-0.00878596124020072	0.012877363482313	0.495062227151084	-0.0340251298813654	0.016453207400964
STOML3	-0.186775680384616	0.224423682243545	0.405270183129789	-0.626638014859825	0.253086654090593
LINC01105	0.0534197472008549	0.0966280853125881	0.580373850771373	-0.135967819906882	0.242807314308591
FBXL13	-0.181468214294872	0.41651552741834	0.663067647918622	-0.997823647036524	0.63488721844678
FAM227B	-0.27925514301282	0.697939614231906	0.689072835695913	-1.64719165029113	1.08868136426549
DTD2	-0.207446393118132	0.837133691122273	0.804284843589654	-1.84819827796286	1.4333054917266
SOX3	0.0961785488393245	0.121082578597609	0.427008034084373	-0.14113894436723	0.333496042045879
SPATA32	0.0383953301282056	0.243647306396671	0.874783276406879	-0.439144615339465	0.515935275595876
C3orf49	-0.198448030512821	0.525456243686213	0.705677211574228	-1.2283233435895	0.831427282563859
NKX2-3	-0.187615594792899	0.254656462281777	0.461280494116648	-0.686733089295565	0.311501899709767
TMEM252	-0.241032824246794	0.41193174822614	0.55846161334218	-1.04840421485865	0.566338566365062
KIAA1524	0.12680816125	0.31104582937035	0.683506267807032	-0.482830461857277	0.736446784357277
FAM222A-AS1	0.0748018786196816	0.318862223387204	0.814526997064578	-0.550156595249603	0.699760352488967
TLE6	-0.018139225050026	0.00868681996490371	0.0367859467967173	-0.0351650793214208	-0.00111337077863123
TCEANC	-0.381654704436813	0.222384186804093	0.0861262963703966	-0.817519701304063	0.0542102924304367
LOC102725315///LOC727983///POM121L10P///POM121L4P///POM121L8P///POM121L9P///POM121L1P	-0.105110857884615	0.191705892253469	0.583491237683287	-0.48084750232553	0.2706257865563
HECTD4	-0.0692510086036995	0.121947935311793	0.570120823954848	-0.308264569803834	0.169762552596435
RTP1	0.111494340769231	0.236998689982144	0.638038651183988	-0.353014555978945	0.576003237517407
PRR35	0.192073284100274	0.384778244676309	0.617653168873907	-0.562078217499832	0.94622478570038
NXPE1	-0.0302904570787545	0.221322559048599	0.891140557878619	-0.464074701780248	0.403493787622739
CYP1B1-AS1	0.215959262153541	0.179359531300012	0.228567197093859	-0.135578959478467	0.567497483785549
MAGEA2B///MAGEA2	0.137263526306001	0.178904395562684	0.44293578480841	-0.213382645672767	0.487909698284769
APOBEC3D	0.0663540173717959	0.499460761110481	0.894310972927597	-0.91257108609571	1.0452791208393
LINC00315	-0.0177830675320519	0.289647277466679	0.951044158797189	-0.585481299586823	0.549915164522719
COL6A5	0.0491426048397435	0.269188109364153	0.855144369421406	-0.478456394580426	0.576741604259913
PGAM5	-0.035500471259158	0.336357538752718	0.915944273125261	-0.694749133143021	0.623748190624705
C4orf45	0.391729232724358	0.292625864428605	0.180678386346554	-0.181806922500608	0.965265387949324
CCDC149	0.313907306891025	0.231541209515757	0.175185169018642	-0.139905124696702	0.767719738478752
BEND2	-0.408573915618132	0.339093092179929	0.228241169846303	-1.07318416369711	0.256036332460849
C10orf67	0.0421963158974364	0.303652885685395	0.889479907650712	-0.552952403847596	0.637345035642469
SPERT	0.0101149527564099	0.15728510334328	0.94872365554718	-0.298158185101079	0.318388090613899
CCDC26	-0.351340086858974	0.218535983431602	0.107901112858398	-0.779662743710956	0.0769825699930079
B3GALT5-AS1	0.025601111891025	0.297714112795311	0.931472563390872	-0.55790782687708	0.60911005065913
SPIC	0.520345912916667	1.17055827886103	0.656660900658039	-1.77390615545615	2.81459798128948
VPS13B	-0.0149531042861088	0.0139804099006182	0.284810415866661	-0.0423542041804277	0.0124479956082101
P2RY10	-0.0816489934468794	0.129375433998657	0.527974347472877	-0.335220184568485	0.171922197674726
IGSF22	-0.193957667884615	0.376622504712138	0.606558441614097	-0.932124212887672	0.544208877118442
ZBTB3	-0.0907389319931432	0.147319752045218	0.537939479068534	-0.379480340213142	0.198002476226856
TPH1	-0.0952323540716466	0.0801892265315737	0.234992863229743	-0.252400350021655	0.0619356418783616
DCST1	0.15457165294414	0.347913714301276	0.656839020641355	-0.527326696813919	0.836470002702199
TCP11L2	-0.0953651256341577	0.311356687687925	0.759384620796998	-0.705613019848176	0.514882768579861
WDFY4	0.414601530320513	0.302576491019499	0.170612904036846	-0.178437494646212	1.00764055528724
GPR26	0.0898509713141025	0.270370877292393	0.739643949446698	-0.440066210647486	0.619768153275691
KIAA0825	-0.122509150480769	0.155607520257763	0.431108715220141	-0.427494285909571	0.182475984948033
SESN3	-0.813840322037545	0.494275012617456	0.0996539873836352	-1.78260154522584	0.154920901150749
CSNK1G2-AS1	0.0108246866025639	0.320899658332638	0.973090614348134	-0.618127086380615	0.639776459585743
NATD1	0.131933952077228	0.369894577697316	0.721331472609862	-0.593046098286164	0.85691400244062
KLHL34	0.0698135469665741	0.513192753770506	0.891791500665352	-0.936025767550549	1.0756528614837
ZSCAN10	0.0538853808974356	0.242451080457188	0.824117255766646	-0.421310004811476	0.529080766606347
SAMD3	-0.634635488630953	0.960559384313534	0.508808794919756	-2.51729728689745	1.24802630963554
GOT1L1	-0.052218097847985	0.280952010171781	0.852553553801822	-0.602873919168807	0.498437723472837
C10orf91	-0.34353518753205	0.478181734642015	0.47249853176144	-1.28075416549529	0.593683790431188
LINC00504	0.19852165150641	0.4729751863774	0.674683051919844	-0.728492679374414	1.12553598238723
ZNF99	-0.0521601871794877	0.159307504538394	0.743351551545123	-0.364397158541691	0.260076784182716
CFAP65	0.268543917161172	0.133006637553088	0.0434844720787756	0.00785569785234685	0.529232136469997
SIGLECL1	-0.184315318910256	0.287756398487091	0.52183099858341	-0.74830749626591	0.379676858445398
LDHAL6A	0.134033617307692	0.321536892213286	0.676785935015244	-0.496167111131286	0.76423434574667
MRGPRX2	-0.102622165865385	0.311883805893816	0.742125652035889	-0.713903192778545	0.508658861047775
NTN5	-0.0512929609615375	0.284906029219997	0.857125355633796	-0.609698517211048	0.507112595287973
KLF17	-0.469148070560896	0.266966224484577	0.078861375965925	-0.992392255639302	0.0540961145175101
CCDC105	0.262205199180404	0.529108088027737	0.620204353144159	-0.774827597282809	1.29923799564362
CCDC122	-0.492587286899038	0.196229804776941	0.0120643243505186	-0.877190636955168	-0.107983936842908
C11orf42	-0.0366451664102563	0.272024045201877	0.892838819926627	-0.569802497934831	0.496512165114318
DKFZp434L192	0.0764753188461541	0.232304725185829	0.742002560058021	-0.378833575956545	0.531784213648854
POM121L8P///POM121L9P///POM121L1P	0.294289797083334	0.302249042786079	0.330222107475701	-0.298107441139087	0.886687035305755
ZNF486	0.121811069839743	0.357774619129954	0.733503568300359	-0.579414298237502	0.823036437916988
FGD2	0.139133668207167	0.0318797922646081	1.27517824048169e-05	0.0766504235339162	0.201616912880417
EXD1	-0.00690788971611695	0.164284201421726	0.966460105365916	-0.328899007731624	0.31508322829939
SLF2	-0.0467229126924632	0.0878333984730339	0.594761127662912	-0.218873210339365	0.125427384954439
NBPF4	-0.140620961597985	0.436140059812063	0.747133347633814	-0.995439771044773	0.714197847848803
ZNF663P	0.123064613782051	0.279764191624451	0.660018996315419	-0.425263125965835	0.671392353529937
LINC00955	-0.106095345416667	0.220479714652921	0.630372727577123	-0.53822764545806	0.326036954624726
LOC162137	0.349635234935897	0.324927224982531	0.281908619124993	-0.287210423626407	0.986480893498201
C10orf126	-0.0421423016025643	0.230596774293091	0.854991660200776	-0.494103674168134	0.409819070963006
PIKFYVE	-0.048592600464345	0.023991959845271	0.0428293652391297	-0.0956159776796073	-0.00156922324908269
LINC00479	0.195759724377289	0.292237529994977	0.502943784724271	-0.37701530934381	0.768534758098388
C9orf62	0.0384479559935897	0.356089712313253	0.914017373861525	-0.659475055405615	0.736370967392795
C9orf84	0.348557251034798	0.230114897299583	0.129845954505748	-0.102459659978518	0.799574162048114
SLC22A24	-0.13761573403846	0.420233656255221	0.743309157053302	-0.961258565390278	0.686027097313358
FMO9P	0.0123962935576921	0.221106657074518	0.955290210383462	-0.420964791050412	0.445757378165796
C7orf33	0.414713342307692	0.241051099475536	0.0853529519078844	-0.0577381310981404	0.887164815713524
ELMOD2	0.16797752525641	0.338691647490429	0.619922599767188	-0.495845905689366	0.831800956202186
ACER1	-0.35236371426282	0.269897888004923	0.19170749078567	-0.881353854255894	0.176626425730254
TAAR1	0.00914110280448707	0.23283928462404	0.968683670962262	-0.447215509244702	0.465497714853676
OSTCP1	0.360172967243589	0.225727171500199	0.110575462843234	-0.0822441592288972	0.802590093716075
LINC00305	0.115657096634616	0.302273637537481	0.701998699330222	-0.476788346414761	0.708102539683993
BFSP2-AS1	-0.145689958814102	0.147278148407126	0.322557279302381	-0.434349825401814	0.14296990777361
STK32A	-0.057514651698718	0.161745123025002	0.722149007125374	-0.374529267502722	0.259499964105286
LRRC28	-0.358626557179487	0.613678296101956	0.55895894208852	-1.56141391563323	0.844160801274254
LOC171391	0.255471706717033	0.480818401241612	0.595192330905031	-0.686915042820655	1.19785845625472
MIA2///CTAGE5	-0.235527892435897	0.363968434862255	0.517560258438628	-0.948892916275329	0.477837131403535
GPHB5	0.159971261068376	0.21586135889417	0.458642898467809	-0.263109228018072	0.583051750154824
DCD	-0.591229254903845	0.289586534525837	0.0411880077235021	-1.15880843298225	-0.0236500768254397
EXOSC6	0.0752912695528079	0.287725233281937	0.793569955133968	-0.488639825123174	0.63922236422879
IQSEC3	-0.00980194378889896	0.0101448984377805	0.333946927862234	-0.0296855793537653	0.0100816917759674
ZDHHC19	0.171113150160256	0.166522606735294	0.304153512272087	-0.155265161652647	0.497491461973159
ALG14	0.0840868580036624	0.589719925290055	0.886615744943321	-1.0717429565305	1.23991667253782
PPP1R21	-0.492828155972985	0.488354648237346	0.312897730692634	-1.44998567820091	0.46432936625494
TMEM237	0.049220488910256	0.360304067798105	0.891340497339319	-0.656962507457308	0.75540348527782
ZNF564	-0.238127691360445	0.756544128613313	0.752946030872244	-1.72092693615778	1.24467155343689
B3GALT6	-0.92321853676282	0.451798761423323	0.0410100229617281	-1.80872783741234	-0.0377092361133028
SNX21	-0.096605681314103	0.314857020779997	0.758977361755587	-0.713714102322476	0.52050273969427
RHOB	-0.0210415118179766	0.120408854301191	0.861275656765988	-0.257038529668042	0.214955506032088
ADAT3	-0.0135736136217943	0.263708389108418	0.958949366443536	-0.530432558695368	0.50328533145178
CEL	-0.0301566996010413	0.00919950266809914	0.00104516015948124	-0.0481873935061957	-0.0121260056958868
GATS	0.214615911442307	0.393570093021892	0.585543465549407	-0.55676729627268	0.985999119157294
CBS	-0.0187429260603265	0.0092517534700459	0.0427772633665462	-0.0368760296554599	-0.000609822465193012
SPINK6	-0.132890997930403	0.36509922840039	0.715868483836753	-0.84847233637853	0.582690340517725
C22orf39	0.167401761568223	0.166729488905312	0.315363133676198	-0.159382031846959	0.494185554983405
DPCD	-0.578594441217948	0.407067223980818	0.155208294474376	-1.37643153950705	0.219242657071155
CYP39A1	0.00447166030427018	0.00698951452990692	0.522324130439158	-0.00922753644376679	0.0181708570523072
BORCS8	0.0312092769829106	0.0128359304587059	0.0150406135694703	0.00605131557578628	0.056367238390035
ZNF121	-0.112987631080587	0.456285840185735	0.804424820371566	-1.00729144450023	0.781316182339052
RAB7B	0.199900563717948	0.211476362339261	0.344525146727237	-0.214585490048546	0.614386617484442
DTYMK	0.00115051984342673	0.0154351512065203	0.940581555951268	-0.029101820617283	0.0314028603041364
MAPKAPK5-AS1	0.0219588706892775	0.0162350765052726	0.17619711245768	-0.00986129454730925	0.0537790359258643
BRICD5	-0.145078757164224	0.314847022153657	0.644948370295672	-0.762167581225076	0.472010066896628
LOC101928274///VSIG10	-0.000330210793485692	0.00941149763595397	0.972011250711668	-0.0187764072005393	0.018115985613568
NBR2	0.00496184546782191	0.0150318760817665	0.741333291435214	-0.0245000902725095	0.0344237812081533
MIR6800///MED25	1.01755885854853	0.790752514297904	0.198155840309771	-0.532287590159856	2.56740530725692
NT5E	-0.0286627447780672	0.030200185927745	0.342573992664271	-0.0878540215228608	0.0305285319667264
ASPHD1	0.00838373544461516	0.00915820258603729	0.359963525558835	-0.00956601178713951	0.0263334826763698
DMRTC1B///DMRTC1	0.122474728685897	0.418449831769938	0.769761585081983	-0.697671870920026	0.94262132829182
TRIM37	0.146271977783389	0.281635873455003	0.603505831681573	-0.405724190942897	0.698268146509676
ARHGEF28	0.0164173172104827	0.0113689560984802	0.148725501110093	-0.00586542728435559	0.0387000617053209
LLGL2	-0.0105974016618657	0.0280251661268186	0.705327513460823	-0.0655257179311819	0.0443309146074506
OSMR	0.000324289718399247	0.00506513390166128	0.94895118193573	-0.0096031903057297	0.0102517697425282
NDST1	0.0385536767119634	0.0194688759157907	0.0476729336854882	0.000395381097534363	0.0767119723263924
RSPO2	-0.253773495064102	0.187583235714094	0.176100975514561	-0.621429881167214	0.11388289103901
CHD2	0.00290250172438197	0.00941536288368042	0.757874644529657	-0.0155512704290068	0.0213562738777708
USB1	-0.030227889467409	0.0187126212865627	0.106229639658356	-0.0669039532454094	0.00644817431059138
RILPL1///SNRNP35	0.0015575913461544	0.305391523026256	0.995930559280935	-0.596998794969142	0.600113977661451
GPNMB	0.000482335617011894	0.014850193073956	0.974089193022515	-0.028623507971408	0.0295881792054318
CEP57L1	0.0243790621153838	0.231364831331375	0.916081706180309	-0.429087674583295	0.477845798814063
BICD1	-0.322086307914296	0.442157906339291	0.466343174062462	-1.18869987981894	0.544527263990349
ZNF12	0.0206383013076701	0.0295564807266493	0.485010525113272	-0.0372913364263148	0.078567939041655
MYO10	-0.00330324930137647	0.00747610311964671	0.658604226401565	-0.0179561421605916	0.0113496435578386
SLC4A4	-0.0190607347319245	0.00906312029312011	0.0354561954063287	-0.036824124093994	-0.00129734536985495
TTC37	0.0939976562838406	0.174299879161115	0.589688848017455	-0.247623829381627	0.435619141949309
ARSB	0.0958178374919003	0.154141043621287	0.534188856974626	-0.206293056545239	0.39792873152904
FRMD4A	-0.000215872032275014	0.00534440671666377	0.967780495321247	-0.01069071671567	0.0102589726511199
ZBTB24	0.131127022810126	0.253662186070324	0.605201092009104	-0.366041726127407	0.628295771747659
LARP1B	-0.199273817467949	0.335292149598121	0.55229214673629	-0.856434354979282	0.457886720043384
C14orf159	0.145457939130427	0.192853670257004	0.450705163813893	-0.232528308859663	0.523444187120517
TMEM239	0.0473522016025637	0.316655057396342	0.881128534673883	-0.57328030641673	0.667984709621858
MRAP	-0.0509466653205121	0.268884977647612	0.849721467784738	-0.577951537493689	0.476058206852665
ZNF24	0.00536479439048752	0.0159500011882632	0.736606406182396	-0.0258966334918795	0.0366262222728545
TXNDC9	-0.00524229296555529	0.0412214802974433	0.898802828607084	-0.0860349097379716	0.075550323806861
DCAF8	-0.0416575051007908	0.0181641099572083	0.0218251914443729	-0.0772585064281445	-0.00605650377343719
SMPDL3B	0.00735797606082351	0.00885779940326311	0.406155751220739	-0.0100029917518526	0.0247189438734996
CNOT1	0.0289639967462945	0.0207899980378723	0.163568459437782	-0.0117836506465935	0.0697116441391825
SPTLC1	0.0283747284811261	0.0180946040526434	0.116850319055455	-0.00709004377656746	0.0638395007388197
ASH1L-AS1	0.496130407300823	0.553453124025412	0.370024671621611	-0.588617782920164	1.58087859752181
SETMAR	-0.0381193985002049	0.0177531105089715	0.0317777230414256	-0.0729148557113485	-0.00332394128906129
XG	-0.0537553147115388	0.167580501651998	0.74838235651398	-0.38220706246061	0.274696433037532
ZHX1-C8orf76	0.366540103855311	0.692330350172129	0.59650754572818	-0.990402447886066	1.72348265559669
MVB12B	-0.000670427949731375	0.0129466596197472	0.958700919810677	-0.0260454145245349	0.0247045586250722
C12orf66	-0.431052213076923	0.707065801080988	0.542103477415391	-1.81687571789562	0.954771291741775
EPHA8	-0.10510023378663	0.119382911506013	0.378662985563762	-0.339086440707948	0.128885973134688
DEUP1	-0.0140258565705124	0.107644827907957	0.896331024067144	-0.22500584239212	0.196954129251095
TMEM136	0.200374857435897	0.332352000506841	0.54657554361227	-0.451023093747349	0.851772808619143
TMEM53	0.0247868448969711	0.00869848066376418	0.00437797104082948	0.00773813607577521	0.0418355537181669
DNAJA3	0.0488917122982435	0.016591795084697	0.00321142721406249	0.0163723914933688	0.0814110331031182
GALNT18	0.241309884903846	0.241931272525695	0.318555082026914	-0.232866695980461	0.715486465788153
NOL9	-0.00352475741721734	0.0257730609727744	0.891219471403729	-0.05403902869521	0.0469895138607753
DDX51	0.0309934743774743	0.0173726260633906	0.0744170293455739	-0.00305624702365311	0.0650431957786016
TUBGCP3	-0.0147086993252933	0.0177539173728044	0.407400825819393	-0.0495057379604898	0.0200883393099033
SBDSP1///SBDS	0.288617395924907	0.523584293135479	0.58147336494705	-0.737588961491494	1.31482375334131
SNAPC5	0.0162228095338623	0.0207743325365424	0.434857539133968	-0.0244941340406195	0.0569397531083442
ENTPD5	0.00445905719912489	0.00916917743444247	0.626747813817466	-0.0135122003402397	0.0224303147384895
RBM33	0.190251445703463	0.417412945589282	0.648543064581027	-0.627862894332307	1.00836578573923
MIR31HG	-0.0603285236080583	0.165974445739263	0.716245756157745	-0.385632459611011	0.264975412394895
SPIN3	0.150200392483974	0.639589264249184	0.814333830831162	-1.1033715303429	1.40377231531085
TMTC4	-0.394132388832418	0.430115083441187	0.359487700475876	-1.23714246158458	0.448877683919749
TMEM185A	-0.213090158498169	0.234312804700432	0.363125298725461	-0.672334816827583	0.246154499831245
NBEAL1	0.414521769056776	0.841410379141868	0.62225911805621	-1.23461227027948	2.06365580839303
CDCP1	0.0203928718248372	0.10181130976851	0.841245451911679	-0.179153628540293	0.219939372189968
ULK2	-0.027551974516534	0.0146558155076578	0.0601169930208715	-0.0562768450756069	0.00117289604253891
SLC4A8	0.00454662779222666	0.0130732032790853	0.728003735838088	-0.0210763797973514	0.0301696353818047
SSH2	-0.100442403541667	0.171566173103394	0.558249144333538	-0.436705923789684	0.23582111670635
C5orf58	0.00265234330128273	0.413839578706816	0.994886305247652	-0.808458326341306	0.813763012943871
PARP11	0.0302731017781717	0.0144138178318895	0.0357039219634233	0.00202253794794716	0.0585236656083963
CCDC60	0.0464502320833337	0.290704645641123	0.873050466865231	-0.523320403511746	0.616220867678414
HSD17B12	-0.0699766418512439	0.0361291772246413	0.0527642066747212	-0.140788528002606	0.000835244300117804
NLGN4Y	-0.0112228996971441	0.00887884674819081	0.20622851476648	-0.0286251195478487	0.00617932015356044
MSRB3	0.338080936570513	0.363084009930521	0.351782728717828	-0.373550646255691	1.04971251939672
ADIG	0.149832270627291	0.268608669019436	0.576974975070406	-0.376631046586043	0.676295587840625
CCSER2	-0.0663892646143591	0.0295276124491806	0.0245520312323011	-0.12426232156421	-0.00851620766450858
RUFY2	0.0370077952980118	0.0386842065963039	0.338736776619222	-0.0388118564012506	0.112827446997274
WDR78	-0.00660280557371263	0.00775016501576746	0.394238084771465	-0.0217928498788591	0.00858723873143389
SUGT1P3	-0.243855565384616	0.346193278167523	0.481189064703904	-0.922381922282818	0.434670791513586
MAATS1	0.0466755553054586	0.143950184380676	0.745750306076383	-0.235461621648567	0.328812732259484
SLC33A1	-0.0896843259428377	0.126973311480451	0.479986531166722	-0.338547443442307	0.159178791556632
CLDND1	-0.126702187089732	0.0342477560474088	0.000215959695906353	-0.193826555493967	-0.0595778186854972
OGDH	0.104251958140028	0.037326072500638	0.00522206641171826	0.0310942003544463	0.177409715925609
PHF21A	-0.0298137831974704	0.0202689841862602	0.141316369756463	-0.0695402622057523	0.00991269581081146
GDAP2	0.00806176050755689	0.0148034938030068	0.586038981236935	-0.0209525541916984	0.0370760752068121
MCPH1	0.0409113376478183	0.0134010353665194	0.00226679957985207	0.0146457909738928	0.0671768843217439
WFDC8	0.0456002706450767	0.00989534136917383	4.06059652775254e-06	0.0262057579467667	0.0649947833433866
ZMYND11	0.0480058128339578	0.0219191647309699	0.0285148346152303	0.00504503939005628	0.0909665862778593
ZNF446	0.0170656547681222	0.110731277350419	0.877516896939359	-0.199963660800815	0.234094970337059
TWIST2	-0.0883328862179487	0.213257067567403	0.678721430554196	-0.506309058098683	0.329643285662786
FAM53B	-0.0143245051171203	0.0372126645362107	0.700284616393709	-0.0872599873768641	0.0586109771426235
GOLGA7	-0.026787201737018	0.0299660290395063	0.371365248584979	-0.0855195394141317	0.0319451359400956
SH3KBP1	0.202958761895605	0.248004857975537	0.413148187796741	-0.283121827727419	0.689039351518629
MBLAC1	0.0542766779304035	0.463660719217482	0.906811560052216	-0.8544816327818	0.963034988642607
ZMYM3	0.0215952012885149	0.021197408117432	0.308314012248292	-0.0199509551872488	0.0631413577642786
CD300LB	-0.0751463806570502	0.391463208566274	0.847771330665602	-0.842400170719439	0.692107409405338
C3orf33	0.117586910480768	0.603386010328175	0.845488131050573	-1.06502793853777	1.3002017594993
ATP5S	0.0441714504576037	0.016174021655464	0.00631401343365814	0.0124709505277234	0.0758719503874839
FAM126B	-0.330909613429487	0.418276587647647	0.428870287346369	-1.15071666079519	0.488897433936212
LYNX1	0.0479423977938727	0.108325013979673	0.658070133938717	-0.164370728231084	0.26025552381883
SNX32	0.155329206256105	0.254049389894072	0.540925920660586	-0.34259844823065	0.65325686074286
TRIM74///TRIM73	-0.657187454391025	0.585439931845986	0.261627311661045	-1.80462863592074	0.490253727138691
LOC554206	-0.24520849451923	0.20184434680153	0.224427294881424	-0.640816144733241	0.150399155694781
C11orf53	0.0485304810576925	0.250833963030404	0.846585796730261	-0.443095052581351	0.540156014696736
PLEKHS1	-0.0130077931692888	0.00538232620183569	0.0156593182909467	-0.023556958677933	-0.00245862766064458
TRMT44	0.00661021489500554	0.00600754789966966	0.271193461266956	-0.00516436262374624	0.0183847924137573
MANEA	-0.130517420154458	0.206035946499175	0.526427307089254	-0.534340454813461	0.273305614504546
C5orf46	0.121516291050824	0.497707656492032	0.807113145313977	-0.853972790503391	1.09700537260504
IZUMO1	-0.0589338972069592	0.233178657424329	0.800468063992961	-0.515955667722047	0.398087873308129
SH3YL1	-0.0422974859252176	0.0528511363798438	0.423529095771773	-0.145883809771726	0.0612888379212909
PTPRO	-0.0371446380827283	0.0359243203516036	0.30115059729924	-0.107555012140951	0.0332657359754941
GRIK1-AS1	0.0647838370032061	0.358375392151646	0.856547416537704	-0.637619024559438	0.767186698565851
ICA1L	0.339892321121795	0.412570670239909	0.41003033822856	-0.468731333625978	1.14851597586957
TMLHE	0.0233718386095869	0.00849295366346867	0.00592489188192253	0.00672595530682079	0.040017721912353
MEI1	-0.0979459524038456	0.197032254928199	0.619114173882127	-0.48412207585583	0.288230171048139
ZCCHC13	0.22585853003663	0.575680393435984	0.694812037106165	-0.902454307703747	1.35417136777701
KCNS2	-0.239551291474359	0.199748385535585	0.230424834419873	-0.631050933094127	0.151948350145409
ARHGEF10	-0.0129214830826624	0.0128864000075139	0.315994776329798	-0.0381783629877664	0.0123353968224416
VPS50	-0.00965302349636193	0.0121952887204411	0.428630634086819	-0.0335553501694941	0.0142493031767703
MGC45922	0.333222762622099	0.325639638995502	0.306172236186033	-0.30501920174771	0.971464726991908
LOC101929497	0.0751861490705123	0.36522363190657	0.836897678838539	-0.640639015769279	0.791011313910303
BAALC-AS2	0.367064058946887	0.203042134486258	0.0706341922500503	-0.0308912119903167	0.765019329884091
CREBRF	0.602973516011905	0.319623937891705	0.0592263628228895	-0.0234778908527039	1.22942492287651
C1QTNF9B///C1QTNF9	-0.21789308738782	0.463727511329746	0.638445677763685	-1.12678230823451	0.690996133458872
KATNAL2	-0.63845806834249	0.35384467142642	0.0711771487960175	-1.33198088045968	0.0550647437747023
CTNNA3	0.0252823174534372	0.0674613337726673	0.707833364221453	-0.106939467090026	0.157504101996901
ZADH2	-0.487888815654761	0.483309070517912	0.312746496891891	-1.4351571872714	0.459379555961876
ITGAL	-0.0578431982305583	0.0403689777699051	0.15189710877911	-0.13696494075227	0.0212785442911539
COCH	-0.104487503732942	0.0680849405867528	0.124866395808427	-0.237931535172527	0.0289565277066425
ARL17B///ARL17A	-0.360955640540748	0.408275824012736	0.376643575742911	-1.16116155136412	0.439250270282627
C1orf210	0.188008565865385	0.222799082122852	0.398754333931394	-0.248669610883987	0.624686742614757
ZNF638	-0.0230013315508764	0.0278327844982451	0.408570735404781	-0.0775525867569016	0.0315499236551487
ZNF638-IT1///ZNF638	-0.0393213576290272	0.107592465458219	0.714763792756937	-0.250198714935005	0.171555999676951
STAG3L2///STAG3L3///TRIM73	-0.498069787255036	0.510314779329495	0.329061975835024	-1.49826837551935	0.502128801009279
HP1BP3	0.0207568404212736	0.16940007564496	0.902478123679598	-0.311261206821208	0.352774887663756
CERS3	0.116403170480769	0.362477363147029	0.748110173090414	-0.594039406498454	0.826845747459992
PCNX2	-0.13606256566114	0.135028782152937	0.313619623733699	-0.4007141155572	0.12858898423492
DNAJC5B	0.0526365376068375	0.221630911808196	0.812271732975447	-0.381752067398	0.487025142611675
GPSM1	-0.0642153833173079	0.357286589552884	0.857363958966339	-0.764484231000105	0.636053464365489
FRYL	-0.0600361705094444	0.0169586052347187	0.000399885001546468	-0.0932744259975255	-0.0267979150213633
KLHL29	-0.262306833780169	0.307368947910762	0.393440815496986	-0.86473890165123	0.340125234090892
CKAP2	-0.0599283262841727	0.0369361148790814	0.104699345736082	-0.132321781176006	0.0124651286076608
MORN1	0.0438019123013725	0.00917363221803623	1.79919733112524e-06	0.0258219235466052	0.0617819010561398
CENPL	0.36225681969017	0.287446445867701	0.207576134330986	-0.201127861694566	0.925641501074906
ERAP2	-0.208160873113071	0.119452452871824	0.081399078078423	-0.442283378606815	0.0259616323806724
SSH1	-0.0141535015870035	0.0077990663705215	0.0695594614252542	-0.0294393907862632	0.00113238761225614
SART3	-0.066001609372762	0.0263067928578216	0.012110129000865	-0.117561975922848	-0.0144412428226761
FANCM	-0.167852304184982	0.377844938740352	0.656872005426958	-0.908414775856815	0.572710167486851
TRMT2B	0.149016525720116	0.0219651899665651	1.16721075931017e-11	0.105965544472068	0.192067506968165
C9orf43	-0.0529601265779092	0.212755031412488	0.803418504384089	-0.469952325676074	0.364032072520255
NOCT	-0.00577509596726333	0.009681666430433	0.550842499550973	-0.0247508134812425	0.0132006215467158
HAVCR2	0.588798620721153	0.428957422743877	0.169868275451125	-0.251942478757969	1.42953972020027
FLJ25758	-0.141407562980769	0.241773781061469	0.558631428174894	-0.61527546626732	0.332460340305782
TRIM4	-0.324800214534023	0.302178943845228	0.282437183191431	-0.917060061357021	0.267459632288975
FAM160B1	-0.0546176566987185	0.46815790790004	0.907125502447724	-0.972190295260417	0.86295498186298
LOC101929134///HERC3	0.00327586262821855	0.0144575862707053	0.82074697128087	-0.0250604857657446	0.0316122110221817
UHRF1BP1L	-0.172256209297826	0.281583587013142	0.540709167959893	-0.724149898481186	0.379637479885533
TTBK2	0.0314965528840694	0.0180466277879308	0.0809348464455345	-0.00387418762267461	0.0668672933908135
CYP19A1	-0.0080067714537063	0.0092991855544486	0.389227815166833	-0.0262328402259807	0.0102192973185681
WDR49	0.198690443406593	0.547116025165463	0.71648565593681	-0.873637261282424	1.27101814809561
NPAS4	0.0220370105448713	0.123735043184916	0.858645715508729	-0.220479217723072	0.264553238812815
SVOPL	0.185688185192308	0.261608053438062	0.477831040415555	-0.327054177611923	0.698430547996539
LHFPL3-AS1	0.105446583173077	0.16919749406191	0.533142597697091	-0.226174411462696	0.43706757780885
HNMT	0.0774836629365715	0.0285736826957121	0.00669362651872737	0.0214802739473004	0.133487051925843
MGC20647	-0.0147462867628209	0.164414828783578	0.928533945711475	-0.336993429702953	0.307500856177311
ITPKB	-0.0471367581098353	0.0373616956997333	0.207080780731199	-0.120364336082658	0.0260908198629869
LOC644852	0.165019176413169	0.286329239929696	0.564394401581374	-0.396175821569763	0.726214174396101
GABRA2	0.00774946634779549	0.00753836527255385	0.303948152400492	-0.00702545808871752	0.0225243907843085
EIF4G3	0.11059154344364	0.215051560187013	0.607073057940111	-0.310901769342054	0.532084856229333
SUPT6H	-0.0884512750191297	0.0195581034862037	6.11171490155676e-06	-0.126784453457996	-0.0501180965802631
RNF170	0.0314577029902941	0.0204328091606783	0.123665644611867	-0.00858986706761548	0.0715052730482036
PGLS	0.0544829501655003	0.032679950581354	0.095481111374824	-0.00956857599050238	0.118534476321503
TRMT61A	0.0348376259856065	0.0154819360224159	0.0244355410503126	0.00449358897071798	0.065181663000495
LOC100101148///LOC541473	-0.590263254043042	0.463091247256264	0.202445389675	-1.49790542022105	0.317378912134968
RPS6KA5	0.0292845867673566	0.0152426853043914	0.0547036891907969	-0.000590527456928482	0.0591597009916416
NFS1	0.0706783008457195	0.211991736598242	0.738831452212446	-0.344817867906936	0.486174469598375
HDAC4	-0.123090254334753	0.030470918708482	5.35429522665499e-05	-0.182812157579226	-0.0633683510902809
DYNC2LI1	-0.00422557828412077	0.0141747197475454	0.765621762707875	-0.0320075184802585	0.023556361912017
DOCK2	0.0178141687436093	0.0234551866816426	0.447554675097556	-0.0281571524030737	0.0637854898902923
CANT1	-0.0360367253656967	0.0221958872560707	0.104466181729147	-0.0795398649925069	0.00746641426111351
STXBP4	-0.180572667522893	0.0842574429638582	0.0321045535286449	-0.345714221161493	-0.0154311138842932
LRRC18	-0.357607279684064	0.477974976134341	0.454356687867589	-1.29442101841876	0.579206459050636
SLCO4A1-AS1	-0.106198282980768	0.265947973238029	0.689657603156588	-0.627446732288727	0.415050166327191
DNAJA4	0.00429151325103811	0.00889059697235455	0.629306998602409	-0.0131337366158377	0.0217167631179139
CYTH4	0.0371203141890099	0.0222213495758865	0.0948244852599941	-0.00643273066760202	0.0806733590456219
FARP2	-0.0118336806575627	0.0197874478625513	0.549813400684772	-0.0506163658141273	0.0269490044990019
COG3	-0.279078453173077	0.594550984424677	0.638788290652583	-1.44437696961828	0.886220063272124
DRAXIN	-0.0370850376282045	0.106436127196506	0.727520818388129	-0.24569601358728	0.171525938330871
HELQ	-0.431104707147436	0.345515404848286	0.212135495125162	-1.10830245675385	0.246093042458981
STAP1	0.254141505774625	0.529726513071829	0.631398174111405	-0.784103381502146	1.2923863930514
AQP12B///AQP12A	-0.0160482652243589	0.317753156690353	0.959719608842716	-0.638833008311363	0.606736477862645
GIN1	-0.0842418912179538	0.366337522471701	0.818125154570242	-0.802250241448121	0.633766459012213
GNB5	0.0555123556248201	0.0306431053478123	0.0700515271115489	-0.00454702723135874	0.115571738480999
CDKN2AIPNL	0.108954754688644	0.414857650600917	0.792834492957652	-0.704151299200055	0.922060808577343
ATP23	0.387022293205128	0.496831055343079	0.435990502970858	-0.586748681668333	1.36079326807859
DENND4A	-0.0994050297833433	0.0368118165656706	0.00692652012493377	-0.171554864457553	-0.0272551951091339
SIAE	0.269836619474691	0.56642564650041	0.633800197198476	-0.840337247585929	1.38001048653531
GINS4	0.0321272800423107	0.0077986266530855	3.79518501507815e-05	0.0168422526733889	0.0474123074112324
FCHSD2	-0.0247212589036758	0.0304424634611627	0.416754338589352	-0.0843873908882313	0.0349448730808797
BTG4	-0.0162342214734809	0.00620114679300257	0.00884627244247639	-0.028388245850612	-0.00408019709634979
PPP2R5C	-0.0465693334741392	0.0212456185814279	0.0283831177586233	-0.0882099807230129	-0.0049286862252655
CALHM1	-0.215529330390442	0.571900027823664	0.706273638653608	-1.33643278768228	0.905374126901394
NT5C1B-RDH14///NT5C1B	0.474741995961538	0.486412120245881	0.329060626956735	-0.478608241364155	1.42809223328723
PKD1L2	0.0742022009508547	0.0927581338806747	0.423737694635718	-0.107600400728412	0.256004802630122
NR1H4	-0.0132520081987042	0.0114149181373418	0.245667257648085	-0.0356248366343671	0.00912082023695871
HACD1	-0.00355617120234278	0.0210250453972849	0.865686708873623	-0.0447645029543407	0.0376521605496552
PDE1C	-0.011647479389813	0.00962934682684909	0.226439536009255	-0.0305206523650823	0.00722569358545622
TP73	0.00379083942096063	0.0102346918252356	0.711091056323517	-0.0162687879493676	0.0238504667912889
NEK11	-0.0228248271619709	0.00906181475859581	0.0117758173772099	-0.0405856577233922	-0.00506399660054958
LINC00656	-0.0810348496214892	0.326030781032226	0.803709128712384	-0.720043438296117	0.557973739053138
TRAM2	0.003819040057056	0.0272289162515751	0.888457112985145	-0.0495486551340886	0.0571867352482006
PADI2	0.0513964584622061	0.0633115208018204	0.416904898469613	-0.0726918421158204	0.175484759040233
CST9	0.127211234377291	0.490896726660728	0.795526819736377	-0.834928670006339	1.08935113876092
VPS29	0.0314108720993594	0.15484610650823	0.839250562707374	-0.272081919803025	0.334903664001743
ACTR2	0.0490328333230473	0.0317656167754557	0.122689635655484	-0.0132266315035471	0.111292298149642
LOC653581	-0.222138401098901	0.535771193697571	0.678424274496584	-1.27223064470017	0.827953842502371
AZIN2	0.0304773238553117	0.336588202982975	0.927851904953205	-0.629223431612376	0.690178079323
NELL1	0.0188729323492786	0.00939760881183554	0.0446146475591836	0.000453957537284725	0.0372919071612726
UEVLD	-0.129986120142857	0.273687533684874	0.634827232040327	-0.666403829182804	0.406431588897089
LYG2	-0.603434895384615	0.712274323771888	0.396886714113759	-1.99946691709014	0.792597126320907
TCTE3	0.0436934380128209	0.335875725365858	0.896496717721995	-0.614610886985527	0.701997763011169
CLEC7A	0.469933189263651	0.587592368541646	0.42384955022518	-0.681726690668561	1.62159306919586
TK1	-0.0375237953928234	0.013359891169617	0.00497434892297688	-0.0637087009226474	-0.0113388898629994
RCC1L	-0.00446996013385557	0.0165665085354451	0.787299441389133	-0.0369397202129034	0.0279997999451922
CTNNB1	-0.0597053650508415	0.0574223283658972	0.298452024839105	-0.172251060556433	0.0528403304547498
SNX29P1///SNX29P2	0.0898134947329056	0.44826740918798	0.841201419007672	-0.788774482718615	0.968401472184426
OSGIN2	0.0214131030626408	0.0106627804119336	0.0446209727294801	0.000514437480191868	0.0423117686450898
TAF5L	-0.0131685441326756	0.0170332723541737	0.439458987746281	-0.0465531444857177	0.0202160562203666
APH1A	0.056225446296506	0.0240249471751301	0.0192685508500514	0.00913741510277374	0.103313477490238
SPOCK3	0.00961114965511507	0.00532406964729749	0.0710393033198536	-0.000823835104770869	0.020046134415001
GGNBP2	-0.0363508493356578	0.0228681562376254	0.111928664436267	-0.0811716119542387	0.00846991328292296
ATF3	0.0625796342367167	0.12437141311506	0.614846618654038	-0.181183856175153	0.306343124648586
FBXO7	-0.037258488441072	0.0312301642858714	0.232858056189925	-0.098468485672649	0.023951508790505
FIP1L1	-0.00489107914276306	0.0134704451172606	0.716532373888577	-0.0312926664283172	0.0215105081427911
NLGN2	0.110305788076924	0.28318714064168	0.696894827573325	-0.444730808465648	0.665342384619496
DMWD	0.0016660571211077	0.00723026776576887	0.817759100272688	-0.0125050072983802	0.0158371215405956
SMIM11A	0.0516177551923076	0.247190105581828	0.834590282094029	-0.432865949082729	0.536101459467344
ZNF146	-0.0635091424135928	0.0314622886758942	0.0435309055835162	-0.125174095089548	-0.00184418973763784
REG4	0.0356415358287546	0.184550908809309	0.846860473302497	-0.326071598751627	0.397354670409136
KIAA1217	0.073935122927073	0.0887165813466477	0.404627283520839	-0.0999461813438745	0.24781642719802
KIAA0513	0.0391744565234007	0.0453700314827867	0.38789369857402	-0.0497491711603096	0.128098084207111
WAPL	0.00274425992351186	0.0113819196406574	0.809472226757703	-0.0195638926471056	0.0250524124941294
BEST1	-0.00436926273716043	0.011870091916968	0.712806089190725	-0.0276342153875978	0.0188956899132769
SLC35F6	-0.0132536661872939	0.016955436816944	0.434404726880241	-0.0464857116906486	0.0199783793160608
ZNF85	-0.0726089450401851	0.0243890561020999	0.00290977945741729	-0.120410616617228	-0.0248072734631424
JPX	-0.271011259148352	0.571645695315893	0.635436039355093	-1.39141623388486	0.849393715588155
DNAJC14	0.13240929250458	0.285329975089647	0.642607108450195	-0.426827182380839	0.691645767389999
HILPDA	-0.0745912745568284	0.0398442214464091	0.0611965624980533	-0.152684513583829	0.0035019644701719
HNRNPLL	0.144193816634616	0.41979263059843	0.731231213673474	-0.678584620313634	0.966972253582866
LINS1	-0.102986119322494	0.200987575944808	0.608370793644691	-0.496914529514326	0.290942290869337
CFHR3	0.147116054166666	0.147699106173754	0.319224669483015	-0.142368874482649	0.436600982815981
ST8SIA4	0.0564359731089278	0.0313877871905422	0.0721733134665229	-0.00508295933894252	0.117954905556798
DNAJB9	-0.049992270995492	0.0596025233857619	0.401603450501981	-0.166811070219292	0.0668265282283075
CRTAP	0.0441932925027758	0.0215970050119845	0.0407298634183742	0.00186394050535515	0.0865226445001964
ZNF674///KRBOX4	-0.227024672268773	0.568559120500893	0.689673442910997	-1.34138007153229	0.887330726994746
METTL26	0.231896844418499	0.204306205481662	0.256356243945464	-0.168535960143598	0.632329648980596
FBF1	0.175259019636752	0.131320938983719	0.182012049778944	-0.0821252911873191	0.432643330460823
ZBTB44	-0.0551000413520741	0.0288941342884675	0.0565253953358994	-0.111731503921934	0.00153142121778603
ANKRD13C	-0.524745664893163	0.453631388135205	0.247367707417939	-1.41384684789507	0.364355518108749
PHF20L1	-0.0247397559046139	0.0227577047497966	0.276995432006454	-0.0693440375850114	0.0198645257757835
SRGAP1	-0.0329845951923079	0.15743000958434	0.834043020308632	-0.34154174406341	0.275572553678794
MOXD1	-0.0302019432164636	0.0176195324066005	0.0865072070327659	-0.0647355921578369	0.00433170572490975
C19orf47	0.182910611923077	0.239220125942151	0.444502539233425	-0.285952219300675	0.651773443146829
ZNF808	0.221684536719322	0.485592331468422	0.648013241434315	-0.730058944127621	1.17342801756626
HEATR3	-0.0237323002694253	0.0430350519494608	0.581315345764999	-0.108079452163179	0.0606148516243281
CARD8	-0.0747820107839758	0.0448759707403734	0.0956306964897956	-0.162737297206381	0.0131732756384294
ARMC10	-0.171091198685898	0.522230118121605	0.743201651668048	-1.19464342184634	0.852461024474546
EPB41	0.0549864127646799	0.0102994808405708	9.35866115363014e-08	0.0347998012577007	0.075173024271659
SAR1B	-0.0874713117602451	0.0293484767980502	0.00287836617527882	-0.144993269285533	-0.0299493542349574
TMEM37	-0.084578486570512	0.29721700113304	0.775975029782318	-0.667113104384271	0.497956131243247
GFOD1	-0.0310836535638767	0.036421372728924	0.39341234562973	-0.102468232380077	0.0403009252523236
ATF6B	0.0575710447731223	0.0159091922840842	0.000296054228978135	0.0263896008731947	0.0887524886730499
CEP70	-0.0217181476649712	0.0132074150778	0.100095569596816	-0.0476042055463304	0.00416791021638805
SERPINC1	0.0149768022899523	0.0128261384623503	0.242936592904819	-0.0101619671569782	0.0401155717368827
THADA	-0.0411105483396251	0.0173414932817435	0.017757010799568	-0.0750992506099855	-0.00712184606926457
MTHFSD	-0.0121471159361117	0.0183451098900073	0.507878537928316	-0.0481028706129556	0.0238086387407321
RAD51B	-0.000108792977270067	0.00763542079825696	0.988631759515934	-0.0150739427486618	0.0148563567941216
PPA2	0.0539889004484585	0.0246897498061918	0.0287649507340823	0.00559788004101771	0.102379920855899
RGS7	0.013982571537898	0.0070585011152995	0.0475963447432592	0.00014816356707514	0.0278169795087208
TSC22D4	-0.0286197667457716	0.0235630611655181	0.224517512294996	-0.0748025179957015	0.0175629845041584
OSCAR	0.614801337252746	0.521233563169474	0.238194288904618	-0.406797674092906	1.6364003485984
NAALAD2	-0.0302584064343862	0.0770597034105521	0.694569244278517	-0.181292649778407	0.120775836909634
PIK3AP1	0.0748891948031135	0.53833524844878	0.889361202917312	-0.980228503764917	1.13000689337114
FAM188A	-0.0141973874160265	0.018824221817124	0.450724056262633	-0.0510921842145828	0.0226974093825297
GHITM	-0.00676127968001595	0.0121055096643579	0.576483124374274	-0.0304876426366589	0.016965083276627
WWC1	-0.0309622740737717	0.010137886178773	0.00225725250695592	-0.0508321658635332	-0.0110923822840103
ACSM5	-0.00370443401176813	0.00501909359788652	0.460472929868516	-0.0135416766986613	0.00613280867512501
LINC00537	0.147071934821429	0.278088213076499	0.596897077343474	-0.397970947333609	0.692114816976467
GSTCD	0.0391715732301952	0.0126186939769824	0.00190762452489173	0.0144393875033773	0.0639037589570131
CD80	0.00267891933256332	0.0112070529067689	0.811075575904204	-0.0192865007375387	0.0246443394026653
LOC283861	-0.0874083132234447	0.95781810409382	0.927287798312281	-1.96469730098777	1.78988067454088
CNNM2	-0.0230809475964195	0.00853432907816185	0.00684107776038267	-0.0398079252218297	-0.0063539699710094
OLFM3	0.0485920886538459	0.136859909679912	0.722552255553943	-0.219648405246186	0.316832582553878
VSTM2A	-0.0542059792948718	0.169638092131271	0.749317853868631	-0.386690530278251	0.278278571688507
TTC12	-0.114811390001214	0.190456732211537	0.546627522643377	-0.488099725749015	0.258476945746587
C2	0.0676551737551149	0.107493836189827	0.529096027011568	-0.143028873736995	0.278339221247225
DPYD	0.0369387090825686	0.0424645921437323	0.384371010124073	-0.0462903621373292	0.120167780302466
TMEM126B	0.0502696902505883	0.0302891544536502	0.0969829226023286	-0.00909596160073697	0.109635342101914
RHOF	0.152866491597161	0.192384092549216	0.42685199032439	-0.224199400997724	0.529932384192045
DNAH14	-0.052043226121795	0.104460468288682	0.618336195307655	-0.2567819817758	0.15269552953221
GPRIN2	-0.00036830356713433	0.0130495472926354	0.977483914621176	-0.0259449462752518	0.0252083391409831
SLC25A48	0.192415918580586	0.208877407286627	0.356950888984913	-0.216976276885307	0.601808114046479
SPAG9	-0.00284926919708603	0.0245744779695178	0.907696732835006	-0.0510143609562139	0.0453158225620419
MBP	-0.0281947821179277	0.0208435762332217	0.176156450066183	-0.0690474408440573	0.012657876608202
APOBEC4	0.0486051951923078	0.183187505208584	0.790755026894455	-0.31043571743426	0.407646107818876
FAM13C	-0.139477591288107	0.177849014292084	0.432895075020469	-0.48805525398654	0.209100071410327
WDR20	-0.286633446898308	0.500067174430581	0.56651613141281	-1.26674709863296	0.69348020483634
CFAP97	-0.323276367051283	0.464996549606245	0.486915465135969	-1.23465285721492	0.58810012311235
YIF1B	-0.0227764389476218	0.00788492073332239	0.00386952085019538	-0.0382305996058868	-0.00732227828935672
SETD6	-0.0928358318634289	0.23102233396569	0.687795992811112	-0.545631286060566	0.359959622333708
ATP11B	-0.0621442866566718	0.0230834649643656	0.00709917489673488	-0.107387046625221	-0.0169015266881231
DCAF5	-0.0561296652518321	0.331597935873464	0.865584075950795	-0.706049676911644	0.59379034640798
GPR62	0.337504655225403	0.299895569656978	0.260416490545265	-0.250279860425397	0.925289170876203
PGM5	0.0532257953454488	0.0918742785773165	0.56236454751012	-0.126844481771691	0.233296072462589
SPPL3	0.0599350653434066	0.331952341195148	0.856718274344187	-0.590679567982835	0.710549698669648
KCTD17	0.0318990526094799	0.0140717010477854	0.0233967108190777	0.00431902535460595	0.0594790798643538
DYNLRB1	-0.000603119448458762	0.0227045821115417	0.978807665092034	-0.0451032826711129	0.0438970437741954
CELF2	-0.0234474034735279	0.0623614032197723	0.70692266758645	-0.145673507809662	0.0987787008626059
APBB1IP	-0.0143761116942085	0.249421846275315	0.954037186917632	-0.503233947351312	0.474481723962895
SUV39H2	0.0205901435101148	0.00791537970726964	0.00928757735609221	0.0050762843599071	0.0361040026603225
CYB5R3	0.0525433849012226	0.0261668382156389	0.0446417738199096	0.00125732440928394	0.103829445393161
BPNT1	-0.0073222641019552	0.00645883679639123	0.25692815209349	-0.0199813516049041	0.00533682340099368
ETV4	0.00844748907540764	0.00677283891406803	0.212302286716611	-0.00482703126925707	0.0217220094200724
PSMD10	-0.00199496074905979	0.0208383728468343	0.923731075941908	-0.0428374210252724	0.0388474995271529
ZNF70	-0.0972220763782044	0.48710565629815	0.841800192010605	-1.05193161938832	0.857487466631916
MYO18B	0.307081578076923	0.185951378464221	0.0986553098718966	-0.0573764265885272	0.671539582742373
ETFBKMT	-0.0685511426327836	0.302446812033678	0.820691865794848	-0.661336001457748	0.524233716192181
DRC3	0.0363069633709353	0.0100289144170568	0.000294342783952358	0.0166506523094693	0.0559632744324012
RHOBTB2	0.0258125993025858	0.109237808888396	0.813201981882279	-0.18828957186874	0.239914770473912
TTC30B	-0.0436567243131869	0.597792982159873	0.94178237404984	-1.21530943955733	1.12799599093096
LENG9	0.306998950173993	0.310525219471569	0.322837263686765	-0.301619296281678	0.915617196629664
PCAT4	-0.133503192510684	0.222554370229974	0.548594367356464	-0.569701742763426	0.302695357742058
SLC1A6	0.0287140870334188	0.00707617665031168	4.95258526511254e-05	0.0148450356505647	0.042583138416273
ARHGAP27	0.169921650135838	0.306853984610923	0.579747149329982	-0.431501108214179	0.771344408485855
SYMPK	0.0148124541428995	0.0342570580417373	0.66545703421928	-0.0523301458352039	0.0819550541210029
LIG3	0.118480275553165	0.177964919179668	0.505570439499938	-0.230324556550566	0.467285107656896
LMNA	0.0110669835626135	0.0235241724710107	0.638032436722466	-0.0350395472466761	0.0571735143719032
NKAIN2	0.0795396475320513	0.225546068980016	0.724348101258652	-0.362522524523367	0.521601819587469
RBM8A	-0.0745622454822033	0.157445606194199	0.63580326688797	-0.38314996314691	0.234025472182503
MBTPS2	0.014159149984836	0.00704459233300384	0.0444384099901188	0.000352002726381476	0.0279662972432905
CEP120	-0.303588145674486	0.397555982057248	0.445084061110733	-1.08278355234514	0.475607260996172
CNKSR2	-0.363440864803672	0.404650286362809	0.369100039562151	-1.1565408524086	0.429659122801254
TGOLN2	0.115950847506724	0.0173875041569381	2.58200697691324e-11	0.0818719655780845	0.150029729435363
LOC100287896	0.0864606628205134	0.995039613293761	0.93075761358056	-1.86378114242592	2.03670246806695
ANKMY1	-0.0201277750169802	0.0100712628384498	0.0456586491329838	-0.0398670874591784	-0.000388462574782054
RUBCN	-0.0358437860086526	0.012356663916807	0.00372252182173245	-0.0600624022546598	-0.0116251697626453
PTBP2	-0.0769961169644334	0.0404525116700881	0.0569922188122117	-0.156281582921992	0.00228934899312547
SERPINB8	0.0106562799562216	0.0281591042337431	0.705110390541595	-0.0445345501788241	0.0658471100912674
AGFG2	-0.0311047556158173	0.00879668305474158	0.000406289878363408	-0.0483459375865245	-0.01386357364511
MBLAC2	-0.291410790869964	0.263928153927058	0.269537080802224	-0.808700467073141	0.225878885333213
DGKE	-0.00295628226404846	0.00718571414761625	0.680771146434956	-0.0170400231965762	0.0111274586684793
SIRPB1	0.13066695947379	0.186555933248772	0.483666881262204	-0.234975950796061	0.496309869743642
BCL6B	0.211129079174297	0.168816208500351	0.211064171808865	-0.119744609492995	0.542002767841589
ASCC1	-0.00411461906657837	0.0252576885688868	0.870592756717368	-0.0536187789943255	0.0453895408611688
ZNF57	0.467190718759157	0.541411118974994	0.388185276278365	-0.593955575261362	1.52833701277968
EPHA7	-0.017086468047961	0.00921040838382625	0.0635782360052586	-0.0351385367631663	0.000965600667244191
MYT1L	-0.0345868360294215	0.0465456617671566	0.457437335603184	-0.125814656729631	0.0566409846707884
PDS5B	0.0051294192965304	0.0126968163009761	0.686218191673143	-0.0197558833717039	0.0300147219647647
NPAS3	0.012907843948354	0.00552556239353961	0.0194900135225686	0.00207794066268746	0.0237377472340206
CBFA2T2	-0.0132431771063767	0.0129558970431728	0.306698700170712	-0.0386362686984044	0.012149914485651
ZFYVE16	-0.119284111821762	0.122149257148384	0.328795004713678	-0.358692256570916	0.120124032927391
PALM2	0.0913954925320514	0.19730477446729	0.643206773049843	-0.295314759401635	0.478105744465738
TET3	-0.000933638215536189	0.02122665729957	0.964916972883874	-0.0425371220348677	0.0406698456037953
RNF32	0.00988294395300442	0.00792210639267212	0.212208844108023	-0.00564409925832745	0.0254099871643363
RGS11	-0.0139609935587984	0.00657854079982956	0.0338207644373386	-0.0268546965972916	-0.00106729052030511
OSBPL1A	0.014413698140031	0.021317198950915	0.498943208249231	-0.0273672440550373	0.0561946403350994
DUOXA1	0.0686212429487185	0.214979409293064	0.74957550770513	-0.352730656683382	0.489973142580819
MAST4	-0.0785345054413601	0.106408400190189	0.460485289774909	-0.287091137466656	0.130022126583936
RPRML	0.110429253910256	0.298252261683898	0.711192842541785	-0.4741344372978	0.694992945118312
CFAP61	-0.108704221733058	0.148497334151557	0.464151415307294	-0.399753648470319	0.182345205004203
NEK4	0.00338803095517945	0.0205572399826705	0.869093830187751	-0.0369034190324015	0.0436794809427604
CNST	-0.0593298276121792	0.271449123396729	0.82698734117445	-0.591360333104737	0.472700677880379
C17orf47	-0.103083297632784	0.371732956366166	0.781546147466037	-0.831666503977069	0.625499908711501
NUMA1	0.068646853321157	0.0165528515472155	3.36666605593303e-05	0.0362038604471765	0.101089846195138
NAIF1	0.109582190641026	0.218798735212658	0.616486845530342	-0.319255450238699	0.538419831520751
ZNF586	0.0273643495864101	0.0240301936668739	0.254808022475137	-0.0197339645421852	0.0744626637150053
LOC100130950	0.116243203791209	0.351065121722446	0.740557027918782	-0.571831791012955	0.804318198595373
METTL8	-0.19967526170268	0.42952185855883	0.64201882746801	-1.04152263505069	0.642172111645334
FAM151A	0.0398990241987177	0.360404081699722	0.911849202028689	-0.666479995813968	0.746278044211404
GGA1	0.0452902458326651	0.0311634583268426	0.146136987732189	-0.0157890101216612	0.106369501786991
SRRM2	-0.055091366948275	0.0872496200895481	0.52776435527831	-0.226097479988592	0.115914746092042
TTC26	-0.023669067572704	0.00849901338279698	0.00535410238331992	-0.0403268277071101	-0.00701130743829804
SYCE1	0.0799747166987176	0.238264968906844	0.737131396430682	-0.387016041136252	0.546965474533688
SRGN	0.0115019491487368	0.0436118516506318	0.791984522355083	-0.0739757093856051	0.0969796076830788
CMTM4	-0.0204094144658119	0.548559238624786	0.970321162422359	-1.09556576555711	1.05474693662548
HNRNPDL	-0.00227647780429295	0.0176218720622148	0.897211432861116	-0.0368147123864065	0.0322617567778206
LAPTM4B	-0.055606443895449	0.0317655978135391	0.0800279227148314	-0.11786587155737	0.00665298376647202
CCDC187	0.120101028385227	0.362901075991966	0.740684507075892	-0.59117201050986	0.831374067280313
CEMIP	0.0189442452845064	0.011067290994154	0.0869459163835978	-0.00274724647045993	0.0406357370394728
STAU2	-0.11338022895593	0.168142488587772	0.500113992646306	-0.442933450858899	0.21617299294704
NLGN4X	0.00923840881553417	0.00857797316205984	0.281483821804252	-0.00757410964245428	0.0260509272735226
TACC1	0.0170672308660073	0.0188596486986758	0.365486489234169	-0.019897001344475	0.0540314630764896
PACSIN2	0.0696570588398825	0.0349546488662737	0.0462851237892652	0.00114720596974223	0.138166911710023
SLC23A2	-0.0417917694039942	0.0136292042662346	0.0021669700553186	-0.0685045189037536	-0.0150790199042348
CCNY	-0.110500896529304	0.186960284321439	0.554494013957421	-0.476936320338693	0.255934527280085
TYMS	0.288435750394152	0.396917328757194	0.46741604009322	-0.489507918809793	1.0663794195981
ADAMTS9	0.00441444786765702	0.00947449450118655	0.641265860122737	-0.0141552201263914	0.0229841158617054
L3MBTL4	0.35350701227564	0.535848775382592	0.509437292991464	-0.696737288634133	1.40375131318541
CDH7	0.00633767989084159	0.00926768052614704	0.494071486841783	-0.0118266401606298	0.024501999942313
TBC1D16	0.00926595204065732	0.0115686379319125	0.42315801568024	-0.0134081616560752	0.0319400657373898
NALCN	-0.080452187525183	0.149966757734809	0.591635971076583	-0.374381631563652	0.213477256513286
ATP8B3	0.0101172011678761	0.00668047782536604	0.12991358519458	-0.00297629476935977	0.023210697105112
SCARA5	0.560693271317918	0.953238119328561	0.556399036370139	-1.30761911125676	2.42900565389259
OR2L13	-0.0175624116025641	0.151320607825913	0.907604246926204	-0.314145353060063	0.279020529854935
SPATA6L	0.00883133572188621	0.00825773871351324	0.284861654067063	-0.00735353475034186	0.0250162061941143
KCNMB1	0.00693788234438295	0.0260692117654627	0.790136638737876	-0.0441568338212718	0.0580325985100377
CALHM3	-0.149294879198717	0.405831539257556	0.712967174026703	-0.94471007993398	0.646120321536546
GLYATL2	0.209863051602564	0.241581464332094	0.385008447858365	-0.263627917820788	0.683354021025916
RELL1	0.0902217988461536	0.532466962934754	0.865449681574272	-0.953394271463388	1.1338378691557
LINC00593	0.289703426089744	0.230500416692382	0.208809563554052	-0.1620690890488	0.741475941228288
PDE4D	-0.072921419336531	0.03405315374059	0.0322418046086809	-0.139664374228093	-0.00617846444496915
NDUFA10	-0.0135399190172488	0.0217022485969311	0.532696706727443	-0.0560755446507686	0.0289957066162711
TAF2	-0.053633968517051	0.0253553135089288	0.0344048102487154	-0.103329469811273	-0.00393846722282876
TRPM3	0.0163014970019754	0.0192160879561519	0.396256732256948	-0.0213613433158361	0.0539643373197869
SLC6A11	0.0225659373168573	0.0105707787723247	0.0327816890006932	0.00184759163456024	0.0432842829991543
RABGAP1L	-0.058808806419366	0.147328364693137	0.689769231459189	-0.347567095119097	0.229949482280365
ZNF655	-0.0288901817948717	0.208480560951421	0.88978604503972	-0.437504572736364	0.379724209146621
SLC9A1	0.0204195226919759	0.0147310079279975	0.165698285851886	-0.00845272230287323	0.049291767686825
MCTP1	0.00453126838145959	0.0812706296113958	0.955536744494672	-0.154756238657771	0.16381877542069
LOC728175	-0.0282409903205126	0.147921986606958	0.848589729118674	-0.318162756591766	0.261680775950741
TRIM7	-0.00242965464743652	0.24754562642728	0.992168907063656	-0.487610166975312	0.482750857680439
ARHGAP29	-0.0432452420496894	0.0211966798379371	0.041331462617525	-0.0847899711238724	-0.00170051297550634
FBN2	0.0192115989029594	0.0274705220854868	0.484331296247963	-0.0346296350211068	0.0730528328270256
IPP	0.0959621606889732	0.028760311008365	0.000848045339277323	0.039592986928407	0.152331334449539
FGF7P3///FGF7P6///FGF7	-0.132823267147436	0.496233661860058	0.788958924163252	-1.10542337230958	0.839776838014705
PMS1	-0.156964650883313	0.226642421617399	0.488582464524837	-0.601175634622358	0.287246332855732
RALGPS1	-0.149877370298641	0.157012709516986	0.339802449977418	-0.457616626066983	0.157861885469701
SEPT2	-0.0239145076763332	0.030556819147963	0.433847796649507	-0.0838047726884445	0.0359757573357781
CLCNKB	0.0132049158833128	0.00991683158086235	0.18300283960846	-0.00623171685592685	0.0326415486225524
MTUS2	0.00105003228652856	0.00880239049859082	0.905046044624017	-0.016202336068567	0.0183024006416241
INPP5A	-0.072115777929243	0.0318580072274964	0.0235948774191259	-0.134556324714353	-0.00967523114413342
CD99L2	0.0201266939102559	0.216236823481108	0.925842319303555	-0.403689692244061	0.443943080064573
SRCIN1	-0.129055527403846	0.247138264170672	0.601531294894144	-0.613437624380109	0.355326569572417
DNAAF5	-0.00930705009315478	0.0190987119921666	0.626036556663016	-0.0467398377489046	0.028125737562595
WWC2///CLDN22	0.0252514577192127	0.0111777158398095	0.0238778335615956	0.00334353724376316	0.0471593781946623
UBE2DNL	0.361356417687729	0.40442303663326	0.371583602851211	-0.431298168631783	1.15401100400724
LINC00301	-0.100347924070512	0.11052580375454	0.363923662784866	-0.316974518791752	0.116278670650728
MAD2L1	-0.116182177174415	0.0345872513135025	0.000781956092549693	-0.183971944073115	-0.0483924102757144
ZNF785	-0.623796421875001	0.458276826715602	0.173457384542188	-1.52200249718688	0.274409653436882
WFIKKN2	0.026541549775641	0.181525962444741	0.883752833562019	-0.329242798875022	0.382325898426304
MINA	0.0250813650854472	0.0165260477651142	0.129093365085531	-0.00730909334096517	0.0574718235118597
ZFP42	0.0154134726602561	0.158863978026765	0.922708064671043	-0.295954202712966	0.326781148033478
PHLDB2	-0.366500158685897	0.288494245741276	0.203945800524613	-0.931938490085846	0.198938172714052
PHTF2	-0.052573513045889	0.0146038232279052	0.000318238179172163	-0.0811964806091727	-0.0239505454826052
MGC32805	0.105612256923077	0.153993249199156	0.49282413780044	-0.19620896536957	0.407433479215724
KLHL30-AS1	-0.103408199102565	0.177500551549416	0.560176346284159	-0.451302887375416	0.244486489170286
ARHGEF2	0.0287194608855753	0.0219672096854948	0.19108414552278	-0.0143354789388339	0.0717744007099846
CNTN1	-0.0088957365998265	0.00876518533415697	0.310156217450041	-0.0260751841725928	0.00828371097293984
CCDC82	0.0295799135551167	0.00959420807098951	0.00204855539300222	0.0107756112757937	0.0483842158344397
CASS4	0.00721995822352057	0.0129145408666056	0.576123150082966	-0.018092076751897	0.0325319931989382
STKLD1	-0.0712154033653844	0.509627898633014	0.888865419773458	-1.07006773020292	0.927636923472152
PDE8B	-0.0200845236683523	0.0112844696368514	0.0751025376651224	-0.0422016777412169	0.00203263040451232
KANSL1L	0.0293427139204499	0.0125544658270439	0.0194270634983377	0.00473641305430493	0.0539490147865949
UBE3C	-0.0462158745470801	0.033566617017685	0.168561595852507	-0.112005234984592	0.0195734858904317
FBLIM1	0.0314331559935898	0.240316890233259	0.895934488329558	-0.439579293740263	0.502445605727443
DPP6	0.00240983998577837	0.00749520815889165	0.747818313612159	-0.01228049806228	0.0171001780338368
SYT16	-0.237895092820512	0.229393485076073	0.299707316044849	-0.687498061857741	0.211707876216717
SNED1	-0.0490719651564543	0.014813492734422	0.000924154728490875	-0.0781058774011671	-0.0200380529117415
RAB39A	0.585077330544872	0.392050851893789	0.135607253861984	-0.183328219275201	1.35348288036495
FNDC9	0.159141993663006	1.01659441127985	0.87560405511035	-1.8333464393302	2.15163042665621
TRIM72	0.231889728237179	0.14067857523975	0.0992776645932128	-0.0438352126291392	0.507614669103497
FBXO8	-0.515747493581291	0.673643039567173	0.443908705257546	-1.83606358956904	0.804568602406459
SPIRE1	0.186988871314102	0.366053700286573	0.609474577764066	-0.5304631976552	0.904440940283404
ACP1	0.0267457286434118	0.0245993686005442	0.276925169296508	-0.0214681478560803	0.0749596051429039
LOC389199	0.392754567275641	0.214366474077968	0.066926969282277	-0.0273960014100153	0.812905135961297
PLA2G4C	-0.0423106405204198	0.0697426832266449	0.544071392426397	-0.17900378782983	0.0943825067889899
CLDN20	-0.311042258261599	0.457080237428061	0.496189089651895	-1.20690306166562	0.584818545142417
UBE2O	-0.0885467902319526	0.0179888379666392	8.55248645108217e-07	-0.123804264770292	-0.0532893156936132
ASTN2	0.0012040728157734	0.00976327722983322	0.901848394308092	-0.0179315989257797	0.0203397445573265
DZANK1	-0.0279483111361993	0.0139009584842829	0.0443749944835139	-0.0551936891159804	-0.000702933156418329
ITGA11	-0.1737591303663	0.117218430146126	0.13824630483728	-0.403503031777031	0.0559847710444311
AGBL3	-0.00328843118910082	0.00923714270150943	0.721839885183212	-0.0213928982041163	0.0148160358259147
ZBED1	0.0322686200339674	0.0213504828359083	0.130692529199876	-0.00957755737695345	0.0741147974448883
ZNF585A	-0.634056886121795	0.815912762514444	0.437091763882329	-2.23321651517669	0.965102742933097
ADCY7	-0.0372817160853876	0.043793362289309	0.394597312980502	-0.123115128934348	0.0485516967635725
PDGFRA	-0.0044987684810372	0.0118578120506183	0.704396198572838	-0.0277396530356941	0.0187421160736197
STEAP3	0.0235000363546451	0.0230772858913945	0.308526429972977	-0.0217306128534224	0.0687306855627125
MCTP2	-0.0505862907570763	0.0371433730402812	0.173223234370585	-0.123385964180363	0.0222133826662108
RASSF5	0.249908319647436	0.418636516487289	0.550535578362992	-0.570604175280959	1.07042081457583
B3GNT5	0.338954149230768	0.415202524525039	0.414295070976152	-0.474827845128417	1.15273614358995
USP36	-0.0541542903535114	0.0637896378579039	0.395908440712434	-0.179179683141856	0.070871102434833
CYP4A22///CYP4A11	0.0186654673924101	0.00819832714859542	0.0228016977694591	0.00259704144768607	0.034733893337134
CIDECP	0.401629714478022	0.645187313594602	0.533612520481449	-0.862914183449547	1.66617361240559
LOC280665	0.0388806166666662	0.219076286721348	0.859135111755561	-0.390501015173946	0.468262248507279
MTHFD2L	-0.0188691283842816	0.0154233099807361	0.221172510855835	-0.0490982604689215	0.0113600037003582
SLC12A1	-0.131239504027863	0.214829401259317	0.541265098220578	-0.552297393316427	0.289818385260702
CCDC158	-0.0398144214743587	0.192421134931432	0.836077855706895	-0.416952915804288	0.33732407285557
ATP6V1B1	-0.0108975867564164	0.00791454477404405	0.16854121153936	-0.0264098094675724	0.00461463595473968
TOR1A	0.0335015213256962	0.0183086895992447	0.0672775542064972	-0.00238285089294635	0.0693858935443388
VWA5B2	0.249720939615385	0.29874004235136	0.403203368973128	-0.335798784133251	0.835240663364021
KIAA1257	-0.0148954327701459	0.246363029844918	0.951788225555216	-0.497758098388352	0.46796723284806
CYP2U1	0.0687780951397465	0.125503142571635	0.58367891990564	-0.177203544247253	0.314759734526746
PARK2	0.00535422867321377	0.00955310873290123	0.575159052344261	-0.0133695203836677	0.0240779777300952
ELMO2	-0.0665208154124348	0.025991072509375	0.0104861554910058	-0.117462381450379	-0.0155792493744908
PTPN7	0.101864723643701	0.268681754879997	0.704592960393516	-0.424741839224112	0.628471286511514
CMAHP	-0.0707907127265701	0.0233215641531692	0.0024020194573983	-0.116500138529922	-0.0250812869232182
DOK5	0.0181239406494752	0.00870596443268405	0.0373621703851957	0.00106056391072781	0.0351873173882226
SDC3	-0.00974908154118606	0.0174274501865429	0.575882265804404	-0.043906256249176	0.0244080931668039
TMEM135	-0.0756388596448884	0.0287739627022014	0.00857054225041159	-0.132034790233702	-0.019242929056075
PRR16	0.0170630142439111	0.0165979506885687	0.30394073228499	-0.0154683713228554	0.0495943998106776
PCNP	0.00389806026541329	0.0333528301236612	0.906960339157739	-0.0614722855594452	0.0692684060902718
WDR37	-0.00852177068528703	0.0245991850657796	0.729023400768426	-0.0567352874632507	0.0396917460926766
HMGCLL1	-0.0479050461538458	0.0639492217976264	0.453790487803685	-0.173243217716557	0.0774331254088657
CSPP1	-0.0144762591158621	0.0126665031063922	0.253089530568169	-0.0393021490144555	0.0103496307827314
MITF	-0.0225025159499706	0.0274368269760625	0.412126398619404	-0.0762777086731101	0.031272676773169
CAMKMT	-0.174858056722922	0.286749669370305	0.541998672041746	-0.736877081267487	0.387160967821644
S100Z	0.142176272326007	0.623693736989036	0.819678523783985	-1.0802409895557	1.36459353420771
ABCD3	0.106664602470754	0.221189210627612	0.629640867467729	-0.32685828412821	0.540187489069718
DKFZP434K028	-0.0364530383333329	0.207509366184812	0.860553705141776	-0.443163922510298	0.370257845843632
ERCC8	-0.0115028972572358	0.011103992119419	0.300237376224889	-0.0332663218959136	0.010260527381442
PRIM2B///PRIM2	0.00860393262055443	0.045900962842393	0.851311287887716	-0.081360301406247	0.0985681666473559
MLXIP	-0.00609040957396575	0.015625510456356	0.696704056389063	-0.0367158473084776	0.024535028160546
LOC101927746	0.411773973525641	0.327792535598483	0.209042371687719	-0.230687590648449	1.05423553769973
TIA1	-0.0265777380983695	0.0290338245044601	0.35997851263719	-0.0834829884605678	0.0303275122638288
LINC01580	0.259426982211538	0.212306734885379	0.221728731093887	-0.156686571839098	0.675540536262174
MS4A3	0.0341622176899547	0.0982872898395198	0.728159285326096	-0.158477330533554	0.226801765913463
PCBD2	-0.516144282868589	0.478335864842336	0.280569196400372	-1.45366535047339	0.421376784736209
FCER1G	-0.140831532739706	0.34863203698752	0.68624606736845	-0.82413776909208	0.542474703612669
GAFA1	0.688762158621793	1.15079461260476	0.549499644965307	-1.56675383568626	2.94427815292985
FRMD8	0.0296579255912207	0.0144558635712338	0.0402066959564913	0.001324953626178	0.0579908975562635
MPHOSPH6	0.0145566455175253	0.0362698661417966	0.688167839881388	-0.0565309858444847	0.0856442768795354
LOC101930373///HYDIN2///HYDIN	-0.00523695094778	0.00809321985797003	0.517580948891229	-0.0210993703883656	0.0106254684928056
HYDIN	0.0359674629807692	0.316910808377788	0.909638950436636	-0.58516630775117	0.657101233712708
CCDC36	0.0490387116346154	0.157207619564764	0.755089183713756	-0.259082560807596	0.357159984076827
PRKD3	0.0360636362750306	0.0245562535643023	0.141937752970769	-0.0120657363062352	0.0841930088562965
ABCC11	-0.0344966761752134	0.19833125543396	0.861916826142565	-0.423218793834389	0.354225441483962
ESYT3	0.125357388461539	0.150544256606217	0.405016994819014	-0.169703932566002	0.42041870948908
PLA2G4D	0.253322866456043	0.346212850884752	0.46435359474013	-0.425241852263007	0.931887585175093
PDE12	0.0149226658114139	0.0103286955923099	0.148520425206256	-0.00532120555679105	0.0351665371796188
JRK	0.0264860353082492	0.00734801562912258	0.000312735936563664	0.0120841893173315	0.0408878812991669
ABCC4	-0.0232610249301118	0.0457034672118535	0.610783509527859	-0.112838174633952	0.0663161247737284
CFAP69	-0.00640049897095133	0.00793955827570552	0.420154616960601	-0.0219617472444911	0.00916074930258842
SCEL	0.00625373441046131	0.00845561205233144	0.459545344730426	-0.0103189606793511	0.0228264295002737
ZNF678	-0.18603773897436	0.461994323394005	0.687180679005361	-1.09152997388856	0.71945449593984
ANKS6	0.092139896840659	0.245493614793571	0.707418757800713	-0.38901874658929	0.573298540270607
LINC00598	-0.0439149042948718	0.146448616141973	0.764279663553983	-0.33094891751887	0.243119108929126
SIK3	-0.0070794531702559	0.0179692768961871	0.693599196602134	-0.0422985887150103	0.0281396823744985
FUT8	-0.163486161809552	0.0369888284914845	9.87559892093813e-06	-0.235982933483191	-0.0909893901359133
ZSWIM2	0.240421884567308	0.375416306539249	0.521903438425258	-0.495380555458669	0.976224324593285
PSIP1	-0.0171145945719945	0.0180873405725539	0.344036636015867	-0.0525651306703103	0.0183359415263213
RCBTB1	-0.0758873226463078	0.0332927617965432	0.0226436525967272	-0.141139936713403	-0.0106347085792121
EXOC3L1	0.284284974647436	0.272953797868572	0.297637445162376	-0.250694638618391	0.819264587913263
ACOT11	0.014235299449897	0.0051508571852102	0.00571542915784687	0.00413980487737561	0.0243307940224183
LOC388882	0.0898430926602567	0.297732812342649	0.762836973636367	-0.493702496547158	0.673388681867671
KLHL14	0.111696121451049	0.337047355838962	0.740345439870584	-0.548904557077772	0.77229679997987
VIL1	0.0136819808150045	0.0227431209371952	0.547448647661986	-0.0308937171179369	0.058257678747946
LINC01234	-0.0207436380789767	0.118493024562936	0.861030835741298	-0.252985698641551	0.211498422483598
ACAT1	-0.0735521714485773	0.026246465778339	0.00507294766934096	-0.124994299095585	-0.0221100438015698
LOC554174	-0.101300823493589	0.4707659473989	0.829624653400463	-1.02398512554331	0.821383478556132
ACAN	0.0114880175128705	0.0082547968062668	0.164019985807627	-0.00469108692710865	0.0276671219528497
NLRP12	0.0492390395833328	0.346445048950214	0.886980047155627	-0.629780778981303	0.728258858147968
TSPEAR-AS2	0.115076049711538	0.3896368573429	0.767732790182124	-0.648598157729917	0.878750257152993
LOC101928921	-0.170636310817308	0.441172429246186	0.698919691229855	-1.03531838311188	0.694045761477262
ZNF641	0.0256328269642857	0.348821870655793	0.941420974383749	-0.658045476540958	0.709311130469529
CCDC190	-0.125843724358974	0.183584398005967	0.49304007632366	-0.485662532574136	0.233975083856188
FGFR4	-0.0160125559115124	0.00705443553199425	0.023216294908582	-0.0298389954854808	-0.00218611633754406
FILIP1L	0.0631487366644055	0.145447177134555	0.664165317154265	-0.22192249217234	0.348219965501151
PDILT	-0.270109210608974	0.375105030540531	0.471469864516466	-1.00530156088821	0.465083139670264
OK/SW-CL.58	0.0591239993269238	0.661737081971329	0.928806411494733	-1.23785684857151	1.35610484722536
ZBTB26	-0.212528242980769	0.633213797711258	0.7371466871594	-1.45360448100867	1.02854799504713
ACY3	-0.00471130663461529	0.335539116619766	0.988797266472168	-0.662355890613742	0.652933277344511
LINC00051	-0.0960640329166665	0.176933697859203	0.58717247223554	-0.442847708372196	0.250719642538863
LKAAEAR1	0.222063729935898	0.329933360203416	0.500911467719257	-0.424593773361078	0.868721233232874
ERICH1-AS1	0.186620427083333	0.246659664427358	0.449295068794694	-0.296823631633024	0.67006448579969
EQTN	-9.70240384614496e-05	0.159503922859348	0.999514657845692	-0.312718968235639	0.312524920158716
LINC00317	-0.0344583491666667	0.515036123958608	0.946657553120058	-1.04391060286265	0.974993904529312
HLA-DOB	-0.110360927769409	0.170747985623837	0.51806042178041	-0.445020830024892	0.224298974486074
SNX19	-0.0629982724390514	0.0309813510813373	0.0420095430594373	-0.123720604750864	-0.00227594012723925
GOLGA3	-0.0637516333633348	0.0365370886894517	0.0810114870781173	-0.135363011294606	0.00785974456793638
SLC9C2	-0.373524392948718	0.309951456413752	0.228162342602243	-0.981018084475408	0.233969298577972
AREL1	-0.0722486100914413	0.0264464085514467	0.00629726601939404	-0.124082618372709	-0.0204146018101737
RASGRF1	-0.00135081848477565	0.00520095302645212	0.795075764643208	-0.0115444991019064	0.00884286213235511
RAG1	0.010894732366078	0.008053083457957	0.176098857279475	-0.00488902117601296	0.026678485908169
ZNF733P///LOC285902///ZNF479///ZNF273	0.312994205448718	0.227610300897188	0.169090529052198	-0.133113786820095	0.759102197717531
PTGS2	0.224929780753809	0.388703048511833	0.562813619847079	-0.536914195010309	0.986773756517926
OK/SW-CL.36	0.435021175673076	0.674108398732831	0.51871450621993	-0.886207007519239	1.75624935886539
LOC403312	-0.021811822019231	0.434235783555774	0.959938814106226	-0.872898318587078	0.829274674548616
RBL1	-0.289971832572038	0.286587331250835	0.311629066327538	-0.851672680249125	0.27172901510505
WDR66	-0.427894188218865	0.421706372994871	0.310261595681284	-1.25442349133983	0.398635114902097
SYNJ2	-0.0150444234695281	0.0128613821423611	0.242107170668496	-0.0402522692599625	0.0101634223209063
ZNF398	-0.692757524981684	0.52476289740725	0.186790166929712	-1.72127390432278	0.335758854359413
IL16	-0.024915450512574	0.0380795313055656	0.512918322953913	-0.0995499604196481	0.0497190593945002
OR2C3	0.824938698477563	0.445332993176839	0.0639671609745629	-0.0478979292764629	1.69777532623159
CDHR1	-0.00523403995892402	0.013019160768111	0.687664957705939	-0.0307511261733584	0.0202830462555104
ARHGAP20	-0.0782893841987175	0.126849180775969	0.537112851073238	-0.326909209988027	0.170330441590592
SCARF1	-0.0364963388651854	0.0197469300465691	0.0645729558842841	-0.0751996105616927	0.00220693283132182
RGS12	0.00988912006758481	0.00740510050247346	0.181730054684351	-0.00462461021916263	0.0244028503543323
ADAM22	-0.194259339291934	0.275712219022213	0.481076109859844	-0.734645358673092	0.346126680089223
TMEM26	-0.289813464102564	0.252821245411799	0.251663729109089	-0.785333999636252	0.205707071431124
LOC101927705///P4HA2	-0.027848459345511	0.0099701851762319	0.00521936515790353	-0.0473896632101206	-0.00830725548090134
BRD3	0.120549323838946	0.0307102617529943	8.65943762123421e-05	0.0603583168472797	0.180740330830613
CLRN1	-0.0112473927884612	0.230566004236453	0.961093296719753	-0.463148457151218	0.440653671574296
IDH1	0.0530811609050257	0.0410592941851445	0.196082722770852	-0.0273935769284924	0.133555898738544
EPB41L4A	-0.0202062443457124	0.0689317056974023	0.769419532837498	-0.155309904905535	0.114897416214111
LINC00612	-0.172216331602564	0.440828476086378	0.696044747143949	-1.03622426809154	0.691791604886413
NAGA	0.0433140886770793	0.0334602505396075	0.195494890840558	-0.0222667972942383	0.108894974648397
TRPV5	0.0168890514303536	0.0089343672755134	0.0587116108277251	-0.00062198665430593	0.0344000895150131
LHFPL5	-0.176012293301282	0.248131157642557	0.478106165833411	-0.662340425722924	0.31031583912036
KLHL40	-0.180555299610452	0.44500287335972	0.684933922970836	-1.05274490441234	0.691634305191438
CENPI	0.00728248289301152	0.00573638217178099	0.204253735909922	-0.00396061956523687	0.0185255853512599
C10orf53	0.105950369519231	0.407698171915687	0.794960560998835	-0.693123363998335	0.905024103036797
SYT9	0.11075803701923	0.257119979719391	0.666639960959376	-0.393187862936445	0.614703936974905
AVL9	-0.019479585094474	0.00947472792042899	0.0397871504759598	-0.0380497105818309	-0.000909459607117122
CCNG2	-0.0362735228623483	0.0568416788592059	0.523375978412127	-0.147681166247184	0.075134120522487
NDUFS4	0.147134158823099	0.23065128817767	0.523533973723389	-0.304934058992904	0.599202376639101
LPGAT1	-0.153148133557915	0.265267710055387	0.563713683207288	-0.673063291527887	0.366767024412057
IKZF2	0.0222215295340058	0.00886146432796083	0.0121533937585038	0.00485337860091609	0.0395896804670954
GTPBP3	0.00796103131737064	0.0302166463124852	0.792192130560668	-0.0512625071886854	0.0671845698234267
USP32///USP6	0.170899175114126	0.218517904988902	0.43416569882893	-0.257388048641267	0.599186398869519
WNK1	0.0345901030295139	0.0158461273392614	0.0290450732048805	0.00353226415012591	0.0656479419089018
TLL1	-0.000795242671889912	0.00682657668231955	0.907262498192839	-0.0141750871069371	0.0125846017631573
MGC40069	-0.0379925996794876	0.294052784127218	0.897196759255031	-0.614325466122566	0.538340266763591
KCNH5	-0.0202562053525636	0.213598151447742	0.924447281936236	-0.43890088935447	0.398388478649343
ARHGAP25	-0.0680695388590348	0.0384567789940413	0.0767226356091265	-0.143443440648772	0.00730436293070265
ZNF843	0.255615878717948	0.308537571915299	0.407401155071978	-0.349106650113475	0.860338407549371
RPL13AP17	0.229352690201465	0.357459655578579	0.521120986792752	-0.471255360658642	0.929960741061572
LOC101928751	-0.220776693429486	0.497489929410053	0.657200759264585	-1.19583903774456	0.754285650885592
STAT5B	-0.0189711994232502	0.0198450446749351	0.339089120887484	-0.0578667722577115	0.019924373411211
PPM1F	0.0680366001878609	0.052194397277009	0.19239625064004	-0.0342625386698522	0.170335739045574
VASH2	-0.000327275744725291	0.00782650936408865	0.966645132586226	-0.0156669522230045	0.0150124007335539
LINC01558	-0.0165438776171813	0.00880430353890861	0.0602353239942856	-0.0337999954624007	0.000712240228038095
STPG2	0.0818799750434982	0.373927120386957	0.82667101418589	-0.65100371375771	0.814763663844707
PTGFR	0.0165443175645561	0.0102928796986665	0.107976389532413	-0.00362935594203369	0.0367179910711459
CACNB2	-0.00560971974204268	0.00630079132477046	0.373294152329897	-0.0179590438126952	0.00673960432860983
APLF	0.126010840206043	0.37680438337699	0.738062813059806	-0.61251218042968	0.864533860841766
FGF7	0.0135633293462247	0.0094486754298154	0.151152028970757	-0.00495573419782202	0.0320823928902714
MIER1	-0.0176203362179489	0.54495711696582	0.974206144840064	-1.08571665858974	1.05047598615384
CTDSPL2	0.0175755224931311	0.167794091048894	0.916578482522864	-0.311294852781336	0.346445897767598
UVSSA	0.0689532409294876	0.196440641491931	0.725578511429	-0.316063341494642	0.453969823353617
SLC10A7	0.0985839187820499	0.291204861596177	0.734957776874093	-0.472167122069428	0.669334959633528
KLHL3	-0.02592303130882	0.029726414055408	0.383179047186195	-0.0841857322469448	0.0323396696293049
CCDC181	-0.00124891631439495	0.00765695347860729	0.87043278961175	-0.0162562693637639	0.013758436734974
ATP6V0A2	0.00851165838617497	0.00777047248046206	0.273348037301577	-0.00671818781839028	0.0237415045907402
SLC11A1	0.00937818068932329	0.0503465308369327	0.852230970241033	-0.0892992064975999	0.108055567876247
ENTPD3	0.00367417636551906	0.00934831617131751	0.694296718648932	-0.0146481866463566	0.0219965393773947
CD96	-0.0348326186601059	0.0367897948352806	0.343740135048067	-0.106939291535873	0.0372740542156617
ADGRA3	-0.0409546848993461	0.0158759084958802	0.00988933256285078	-0.0720708937731248	-0.00983847602556746
ST6GAL2	-0.00200895948717962	0.129473449011725	0.987620215160598	-0.255772256504344	0.251754337529984
LINC01126	0.128740699647436	0.310550130839722	0.678466304876007	-0.479926372192621	0.737407771487492
PAXBP1	-0.071562424195572	0.0164302365371372	1.32744004040909e-05	-0.103765096065835	-0.0393597523253089
MOCS1	0.00160807631722658	0.0086019562920993	0.851705251217719	-0.0152514482118758	0.0184676008463289
PER3	-0.0583970340408895	0.0225555646266193	0.00962467021829127	-0.102605128360029	-0.01418893972175
LOC101928787	-0.220803678237177	0.316411113154329	0.485278551421555	-0.84095806432789	0.399350707853535
FAM9A	0.0391948720192309	0.315512839996077	0.901136402011458	-0.579198931033029	0.65758867507149
FGD6	0.0593907455272835	0.0218358862190317	0.00653078239348289	0.0165931949674668	0.1021882960871
OTUD7B	0.0135498715218511	0.0078159758896922	0.0829869060503919	-0.00176915972597896	0.0288689027696813
BCL2L2	0.0528197950987986	0.0311480639924537	0.0899304032068832	-0.0082292885145595	0.113868878712157
ATF2	-0.0261298515336108	0.0155109678728257	0.0920648371594914	-0.056530789929707	0.00427108686248545
FCHO2	-0.240717762403846	0.360646599099921	0.504477318749661	-0.947572107786547	0.466136582978855
QKI	-0.00399711763306258	0.0193898769975283	0.83667799351454	-0.0420005782128797	0.0340063429467545
MLLT6	-0.519485819180402	0.218780929624658	0.0175748028495057	-0.948288561748924	-0.0906830766118803
PRR5-ARHGAP8///ARHGAP8	-0.0672953212779194	0.0272408335684417	0.0134968058188162	-0.120686373980915	-0.013904268574924
KIF26B	0.00171534805693945	0.00858930625826804	0.84170942269382	-0.0151193828614504	0.0185500789753293
PGPEP1	0.177021637712816	0.18034864255431	0.326320421736595	-0.176455206354319	0.53049848177995
NAMPT	0.450405252153813	0.588741289145215	0.444253171257801	-0.703506470782491	1.60431697509012
CALN1	0.0168356539835168	0.161909124945638	0.917183538188106	-0.300500399678329	0.334171707645363
ST3GAL3	-0.0983447213278388	0.229586036257405	0.668391430036038	-0.548325083745659	0.351635641089982
STX19	0.00373539111305358	0.524690659039704	0.994319727880996	-1.02463940362935	1.03211018585546
PBLD	0.00140903057026504	0.0187215640655995	0.940005906160519	-0.0352845607325693	0.0381026218730994
PRKAA1	-0.0349809410869585	0.0305197150792261	0.251722659664227	-0.0947984834606657	0.0248366012867487
IGHV7-81	-0.175528537083334	0.264419125416918	0.506801085543621	-0.693780499724073	0.342723425557405
LOC100132686	-0.501611688667582	0.444738027950026	0.259370067941014	-1.373282206005	0.370058828669837
TERF2	0.0235048543662649	0.0238854064639714	0.325082281278755	-0.0233096820592191	0.070319390791749
LINC00508	-0.285963201282051	0.218346764289937	0.190305955112182	-0.713914995431184	0.141988592867082
MTUS2-AS1	0.0235062480399419	0.322133397271925	0.941829560449236	-0.607863608830564	0.654876104910448
TAT	-0.00600187889825004	0.00538930174712795	0.265422757118185	-0.0165647162244396	0.00456095842793953
FHL5	-0.00282532983906026	0.00822164498169373	0.731113035933322	-0.0189394578968544	0.0132887982187339
ZNF277	0.0746122935263721	0.175275478523222	0.670336763884835	-0.268921331752168	0.418145918804912
FBXO36	0.105571494070513	0.343995639112275	0.758921187528622	-0.568647569428384	0.77979055756941
LINC00421	0.340213695432692	0.314180096928134	0.278869670591483	-0.275567979205754	0.955995370071138
GOSR1	-0.0200851810276611	0.0183589168563038	0.273942412951336	-0.0560679968611819	0.0158976348058597
RMND1	0.0657203348500988	0.023385004036108	0.00494857520811767	0.0198865691610033	0.111554100539194
RPRD1A	-0.00323343643362142	0.0211872894988647	0.878704193905961	-0.0447597607814199	0.0382928879141771
SLC44A4	-0.00541383601169643	0.00924799654763881	0.558274512198401	-0.0235395761742192	0.0127119041508264
LOC100287210	0.096281427628205	0.39328297679534	0.806599963143809	-0.674539042623363	0.867101897879773
LOC439951	-0.000225644307081826	0.247212952376102	0.999271728758043	-0.484754127476057	0.484302838861894
DTWD1	0.0128498684993338	0.016297561336198	0.430431515498157	-0.0190927647554467	0.0447925017541144
OR8B8	-0.0137966683012821	0.25064377587394	0.956102671597953	-0.505049441963334	0.477456105360769
HRH3	0.0127839141474553	0.0552711001698834	0.817085841157058	-0.0955454515714217	0.121113279866332
LOC101060604///SLC7A5P2///SLC7A5P1	-0.0482472026816235	0.44583579045602	0.913823220369776	-0.922069294994369	0.825574889631122
UBE2W	-0.00172737436817218	0.0219993383030785	0.937414916097521	-0.0448452851259185	0.0413905363895742
RGR	0.0487052480870881	0.0905862986836544	0.59080708280475	-0.128840634825663	0.226251130999839
AKR1E2	-0.116119991057692	0.331988712495208	0.726510638993099	-0.766805910822122	0.534565928706738
LOC101927122	-0.0279664313095238	0.253622190002352	0.912196773290992	-0.525056789394308	0.469123926775261
CCDC148-AS1	-0.572389654358973	0.310281781011687	0.065075162029127	-1.18053077020082	0.0357514614828774
C1orf43	0.326596914146943	0.279948887403846	0.243359615412471	-0.222092822676654	0.87528665097054
C1S	0.143401840115456	0.183941831822418	0.435623833470486	-0.217117525506806	0.503921205737719
KCNIP2	-0.00615209054082023	0.00670751186790516	0.359040919995139	-0.0192985722277893	0.00699439114614887
RHOJ	0.255059688461539	0.172894322865117	0.140149480353786	-0.0838069574855303	0.593926334408608
IQCF3	-0.110641201217949	0.232872493932067	0.63470504961678	-0.567062902314822	0.345780499878925
PGC	0.00551475108032291	0.00882099859063784	0.531850011852093	-0.0117740884650058	0.0228035906256516
PTH2	0.106254421689561	0.478872654541577	0.824403793469621	-0.832318734393021	1.04482757777214
GNG12	-0.0142837286838762	0.00644339715753172	0.0266366992962406	-0.0269125550507261	-0.00165490231702622
C8orf59	0.494351749468865	0.159639256847619	0.00195700777610548	0.181464555528793	0.807238943408937
LOC554207	-0.0802208532051278	0.327994788243759	0.806781916158945	-0.723078825279737	0.562637118869481
RP1L1	-0.120001398717948	0.15534651417327	0.439832766399873	-0.424474971621398	0.184472174185502
SCN1A	0.00358740432129152	0.00832425760169946	0.666499004436757	-0.0127278407760732	0.0199026494186562
RAPGEF6	-0.0719673498011467	0.0361477249495692	0.046489314241585	-0.142815588825362	-0.00111911077693114
WNK3	0.00841912738247898	0.247884452852301	0.972905922865264	-0.477425472535448	0.494263727300406
CPEB3	-0.0328415156579185	0.0178214999272532	0.0653577612134811	-0.0677710136658179	0.00208798234998085
OTOF	-0.00163088279636016	0.0129500557144808	0.899782305695203	-0.0270125255945296	0.0237507600018093
COL25A1	-0.122014692532051	0.263045164825548	0.64275196854917	-0.637573741897527	0.393544356833425
PPIP5K1	-0.0373061254851147	0.0136398572359169	0.00623647731168923	-0.0640397544217799	-0.0105724965484494
EVC2	0.411209075288461	0.351155939011783	0.241592515077115	-0.277043918131977	1.0994620687089
ZAK	0.0171001769656407	0.0131018329110013	0.19183346770558	-0.00857894367138333	0.0427792976026647
MAGI1	0.0136437575253005	0.00772542787810032	0.0773816931486	-0.00149780288093785	0.0287853179315388
ASXL2	0.0405323304437962	0.0253460921196913	0.1097861619816	-0.00914509725963318	0.0902097581472256
GRID1	0.0980223620077843	0.0706357921146479	0.165223787274566	-0.0404212465563839	0.236465970571953
ANO1	0.00789415836897124	0.0106305335015131	0.457728207314639	-0.0129413044304409	0.0287296211683834
WFS1	-0.0101733951367447	0.0153182248762998	0.506602830502197	-0.0401965642013778	0.0198497739278884
TERT	-0.010610279039865	0.00705783830295765	0.132753274402576	-0.0244433879223692	0.00322282984263932
RSPH10B2///RSPH10B	0.0383995547664829	0.218555823476565	0.860532163950536	-0.389961987859078	0.466761097392044
GALNTL6	-0.378796908159341	0.189925823009948	0.0461032723904124	-0.751044680992968	-0.00654913532571422
EPT1	-0.0355532819230766	0.396521037831771	0.928554986909682	-0.812720235185792	0.741613671339639
KLHL6	-0.700930316730768	0.826894332382415	0.396623935426333	-2.32161342722059	0.919752793759058
SLC4A5	0.00290232888929972	0.00532801314024331	0.585939190982791	-0.00754038497473333	0.0133450427533328
CKAP5	-0.0397190490846105	0.0217226160913162	0.0674797534554787	-0.0822945942735805	0.00285649610435949
ARMC8	-0.0186411150279596	0.0107548772770756	0.0830475434837752	-0.039720287149176	0.0024380570932569
ALS2	0.292961293333333	0.235933856368959	0.214343790952416	-0.169460567883473	0.755383154550139
CDKL1	0.167266084316741	0.302096649337598	0.579795120062809	-0.424832468235178	0.75936463686866
STRIP2	-0.0407834874999999	0.20664192247945	0.843543414610157	-0.44579421325584	0.36422723825584
VWA3B	-0.0148357367124544	0.143004426762889	0.917373143698996	-0.295119262797513	0.265447789372604
MED12L	-0.707353023846153	0.528639647429244	0.18087598015654	-1.74346769360742	0.328761645915117
FOXJ2	0.0134843013664477	0.0167404321761918	0.420535229320079	-0.0193263427845237	0.046294945517419
ECE2	-0.0160739037673456	0.00610620824926954	0.00847871998601056	-0.0280418520180152	-0.00410595551667588
TTF2	0.00508276252848637	0.0170438760308698	0.765538042438963	-0.0283226206489839	0.0384881457059567
CARD14	2.22420641961934e-05	0.00663237749127413	0.997324252670804	-0.0129769789505752	0.0130214630789676
PAK6	-0.00354355350678186	0.0130827727512165	0.786501433942417	-0.0291853169170881	0.0220982099035244
MCF2	0.00736303269199325	0.00563130397706345	0.191036762664765	-0.00367412028904827	0.0184001856730348
WDR19	-0.187135244965731	0.226433598265707	0.408550879407024	-0.630936942456328	0.256666452524867
MAK	-0.0843361591762705	0.125223352876387	0.500638233028251	-0.32976942083734	0.161097102484798
KCNH7	0.0347575734478021	0.284541366970947	0.902777870873122	-0.522933257927049	0.592448404822653
POLK	-0.184197243310439	0.251779898641162	0.464424704370743	-0.677676776678262	0.309282290057384
HIF3A	0.015631260383189	0.00379472528759103	3.80177890546413e-05	0.00819373548828723	0.0230687852780909
STAB1	-0.0204013335121104	0.054978853115406	0.710580917829799	-0.128157905529624	0.0873552385054032
PP2672	0.021806987435898	0.261724669308307	0.933596830575348	-0.491163938274039	0.534777913145835
ABCB9	0.0596326930749789	0.117497705894491	0.611788470386039	-0.170658578744304	0.289923964894262
PTK7	-0.00779609528062771	0.0132280570475998	0.555619419124423	-0.0337226106793646	0.0181304201181092
ZNF26	-0.022663334803973	0.0238446184307072	0.341879021554139	-0.0693979281532591	0.024071258545313
ADAM9	0.82061066929457	0.832042917990523	0.324005530623371	-0.810163483558468	2.45138482214761
GCLC	-0.0113412624947944	0.0228669972541843	0.61991811131284	-0.056159753547572	0.0334772285579832
TPH2	0.102165143333333	0.281177196975289	0.716345017642949	-0.448932036012158	0.653262322678824
SLC30A5	-0.0240426558962771	0.0134660345988647	0.0741916714764376	-0.0504355987246221	0.00235028693206796
ITGA9	0.00241124215850038	0.00901948106964611	0.789209603243061	-0.0152666158972468	0.0200891002142476
ZNF317	-0.379406674946581	0.49114583664726	0.439822546499729	-1.342034825932	0.583221476038841
AQP10	0.0545724346749088	0.555344414128636	0.921719702245282	-1.03388261603271	1.14302748538253
RAP1A	0.0127554424340857	0.0525410050258085	0.80818265325492	-0.0902230351280368	0.115733919996208
UNC5C	0.0131588532076598	0.00968733434374782	0.174350602192832	-0.00582797321228385	0.0321456796276035
MEGF10	-0.171229432371796	0.160021582495011	0.284601478021073	-0.484865970811123	0.142407106067531
SLC38A4	-0.0544348146701277	0.170545685304369	0.749589831662551	-0.388698215585392	0.279828586245137
PDXDC1	-0.182831788782051	0.390917065317488	0.639999365531971	-0.949015157746419	0.583351580182317
TFAP2E	0.188249275650183	0.678731474139836	0.781507862149686	-1.14203996883767	1.51853852013804
ITGB2	0.0657510011746771	0.045127293494985	0.145113110453877	-0.0226968687952622	0.154198871144616
PPHLN1	0.272428089407051	0.290548158479324	0.348432076885691	-0.29703583698686	0.841892015800962
LRP1	0.0224052911028665	0.0337811105321937	0.507171030856781	-0.0438044688979999	0.0886150511037328
ETS1	0.0326461900736068	0.029782211257472	0.273006977790891	-0.0257258713710017	0.0910182515182153
SCML4	-0.236363554903846	0.464482556832946	0.610839853864956	-1.1467326377435	0.674005527935807
DDX53	-0.0966661248397429	0.212217269875037	0.648745641413111	-0.512604330692232	0.319272081012747
ENTPD4	0.00193872622891801	0.0278426227775835	0.944486888908247	-0.0526318116502803	0.0565092641081163
PIGQ	-0.0198970712491383	0.0167924317761835	0.236063608296423	-0.0528096327433039	0.0130154902450273
DNAJC11	0.00673721026614751	0.0222132860859085	0.761663970097914	-0.0368000304405178	0.0502744509728128
LINC00663	-0.0116604634594383	0.00954214046406044	0.221708902608099	-0.0303627151044191	0.0070417881855425
C11orf58	0.0461846986198227	0.102356070052937	0.651833864178484	-0.154429512282992	0.246798909522638
NSAP11	-0.0402660660256409	0.254219578662015	0.874148789705422	-0.538527284368137	0.457995152316856
LOC285902///ZNF479///ZNF273	-0.0717662707051276	0.154148488753464	0.641526298839329	-0.373891756933195	0.230359215522939
BAGE	0.0180448275647206	0.00834655787137971	0.0306221525414251	0.00168587474193708	0.0344037803875041
CAMTA1	-0.0350725861570904	0.0255133293928093	0.169231616445567	-0.0850777928927038	0.0149326205785229
ABCB5	-0.0068354005952377	0.0791688082100905	0.931196486231853	-0.162003413385974	0.148332612195499
TTL	0.138750305929487	0.156094634970538	0.374064452740907	-0.167189556792694	0.444690168651668
GRIK2	-0.0185795842587294	0.00617654273302041	0.00262896974189442	-0.030685385564422	-0.00647378295303681
OR4D2	0.488706849088827	0.319335549222529	0.125921061005691	-0.137179326370647	1.1145930245483
DBF4B	0.00798228998462449	0.0108719197312874	0.462819762112664	-0.0133262811315091	0.0292908611007581
FAM159A	0.149282119655067	0.202020652789742	0.459940490595862	-0.246671083946098	0.545235323256232
ADAMTS4	0.377547230240385	0.265067210932378	0.154346546595221	-0.141974956669558	0.897069417150328
POF1B	-0.00178302492477727	0.00807012772754194	0.825138099301306	-0.0176001846213975	0.014034134771843
LARP4	-0.172962743379721	0.207475839127899	0.40447685547393	-0.57960791573263	0.233682428973188
B4GALNT1	0.000900580878380516	0.0108197315965248	0.933664645173629	-0.0203057033731982	0.0221068651299592
UBA1	-0.146874238681046	0.268132956590312	0.583852275794479	-0.672405176666299	0.378656699304206
SNX25	-0.613992676249999	0.411150498954433	0.135344907429942	-1.41983284642636	0.191847493926363
NOP9	0.211221395383089	0.211214906748823	0.317295641152585	-0.20275221484259	0.625195005608768
CARF	0.0387513778140279	0.112407230906654	0.730289114528563	-0.181562746364891	0.259065501992947
PIGK	0.00149561584222739	0.0249203404032671	0.952142997207636	-0.0473473538306545	0.0503385855151093
AKAP12	0.00693401673727369	0.043201510287444	0.872484043035305	-0.0777393875038532	0.0916074209784005
CXorf67	-0.113803678717949	0.301393294633455	0.705733753401713	-0.70452368138139	0.476916323945492
MYO1D	-0.0233229827841534	0.0184639980152583	0.206531703241099	-0.0595117539046786	0.0128657883363719
DUSP16	0.193505827713675	0.150924644668874	0.199795157238513	-0.102301040216823	0.489312695644173
LOC645261	-0.332053840064103	0.45629556674713	0.466787111198159	-1.22637671719377	0.562269037065564
SOHLH2	-0.0705898865384613	0.309707221814513	0.819704878336331	-0.677604887046864	0.536425113969942
CDH19	-0.0232355687657277	0.00703260270587651	0.000953231120691431	-0.0370192167868246	-0.00945192074463084
FGD3	-0.106798509647437	0.236335480126046	0.651345578168513	-0.570007538963469	0.356410519668595
BAGE2///BAGE4	-0.35438782851296	0.718353579818086	0.621777017888681	-1.76233497312183	1.05355931609591
BAGE2///BAGE3///BAGE5///KMT2C	-0.324711527939559	1.03282790614608	0.753224289583345	-2.34901702621379	1.69959397033467
CCNL1	0.0136086828542426	0.0573768092085705	0.812516458511134	-0.0988477967423816	0.126065162450867
ALOX15B	-0.0126951992991109	0.0220418673518093	0.564643280420835	-0.0558964654606664	0.0305060668624446
TAS1R1	0.00754568324633699	0.250781722511076	0.975996353349303	-0.48397746085629	0.499068827348964
ASAH1	0.144150076584674	0.185609187828137	0.437375783371724	-0.219637246758204	0.507937399927552
KLF7	0.0123971255737519	0.14071062455807	0.929794261738501	-0.263390630802203	0.288184881949707
AP1S3	0.189786580854701	0.700156525554602	0.78634252054118	-1.18249499277302	1.56206815448242
OTUD5	-0.0785111901373624	0.142439210141061	0.581502847840338	-0.357686912000174	0.20066453172545
SYNCRIP	-0.00365344992468992	0.0186949828438262	0.845060962640731	-0.0402949429901835	0.0329880431408036
TSTD2	0.192328727948718	0.769878296348224	0.802728830622837	-1.31660500537286	1.70126246127029
SLC39A14	-0.0924621933311665	0.0236196755358403	9.05444874723236e-05	-0.138755906707935	-0.0461684799543978
AFF4	-0.00206389742537951	0.0164087081416791	0.899905585724444	-0.0342243744158996	0.0300965795651406
EARS2	-0.173028521410257	0.263333814288875	0.511136464295458	-0.689153313328011	0.343096270507497
GTF3C3	0.040250812172746	0.0185673401372373	0.0301717250323934	0.00385949421505597	0.0766421301304361
UBA6	-0.0503227892326148	0.0167233046268363	0.0026198710459661	-0.0830998640037059	-0.0175457144615236
CCDC172	0.065098099358974	0.152615398981831	0.669707118076632	-0.234022586131626	0.364218784849574
PPP1R12B	-0.0239017061751157	0.00958248425436226	0.0126201533698207	-0.0426830301960879	-0.0051203821541435
CA8	0.00305278471405029	0.0135087612353615	0.821212666180395	-0.023423900783009	0.0295294702111096
TRAPPC10	-0.0195058520591212	0.0433344250381697	0.652621243304376	-0.104439764424685	0.0654280603064422
ADGRG5	0.0789882521886445	0.25423838730465	0.756039507003554	-0.419309830416015	0.577286334793304
AP5M1	-0.0273518758957717	0.0369938873771787	0.459687188491611	-0.0998585628031728	0.0451548110116295
NAA16	-0.0101357265194877	0.0141854415475335	0.47490809776817	-0.0379386810574515	0.0176672280184762
LITAF	-0.0311831615535151	0.0299563001357961	0.297896415962049	-0.0898964309297478	0.0275301078227176
BRINP1	0.00398564741863717	0.0143296394574639	0.780904810782638	-0.0240999298294361	0.0320712246667105
SLC39A6	-0.208858875861472	0.25873149412673	0.419527190274219	-0.715963286016098	0.298245534293155
TXNL4A	0.0252030902660009	0.0163764562608532	0.123808409543821	-0.00689417419966688	0.0573003547316686
PPP1R1C	0.208516749038461	0.144352527461577	0.148599308338537	-0.074409005863559	0.491442503940481
CHD6	-0.5688696283547	0.522861769545095	0.27659846532789	-1.59365986555597	0.455920608846568
IFIH1	0.485909186595491	0.790443248174885	0.53873303702345	-1.06333111165014	2.03514948484112
MCOLN2	0.187488479807692	0.426458153924736	0.660197156736188	-0.648354142798229	1.02333110241361
CELF1	0.0507536269413231	0.0183909740453957	0.00578539243112728	0.0147079801717367	0.0867992737109095
NRP2	0.00830830157436986	0.00259626638283212	0.00137381837059876	0.00321971296974682	0.0133968901789929
CLASP2	-0.0275431000175441	0.0175281786996409	0.116098771711587	-0.0618976989834224	0.0068114989483342
FMN2	0.0405400073260073	0.0835618359858255	0.627570094350733	-0.123238181688254	0.204318196340268
SORBS2	0.00508327254373182	0.00741725631415115	0.493135341495312	-0.00945428269610675	0.0196208277835704
TTLL3	0.0536675655311344	0.44351547227624	0.90368711807465	-0.815606786716569	0.922941917778837
IREB2	-0.0112584710096815	0.0224263487817782	0.615653597002856	-0.0552133069267005	0.0326963649073375
C17orf82	-0.160877342243589	0.212804711362366	0.449657703076235	-0.577966912254268	0.25621222776709
LOC100507387///FAM153A///FAM153B	-0.0825984936538464	0.218641207055633	0.705593290020487	-0.511127385019252	0.345930397711559
PRR5L	-0.0538697099618264	0.0421523606943634	0.20125784978664	-0.13648681878612	0.0287473988624677
ACTR3B	-0.0418201413966802	0.0175151131774012	0.0169560037421004	-0.0761491324095295	-0.00749115038383096
PDZD3	-0.0113788551983147	0.0108818829218357	0.295713559016842	-0.0327069538090941	0.00994924341246476
C19orf66	0.069126472235528	0.364358985941762	0.849527933828448	-0.645004017653862	0.783256962124918
BEST3	0.0477987495299144	0.151577184861531	0.752501513743591	-0.249287073676656	0.344884572736485
CWC27	-0.0381631082051274	0.427075729044866	0.928796516765151	-0.875216155804251	0.798889939393997
CYP4B1	0.00992908123080651	0.010114745837034	0.326275181496416	-0.0098954563225566	0.0297536187841696
IFNLR1	-0.0806218883195967	0.312570562357987	0.796459540814581	-0.693248933168682	0.532005156529489
SLC2A4RG	0.010436401631052	0.0354269088836402	0.768307349269609	-0.0589990638644649	0.079871867126569
RSRC1	-0.11642958892506	0.210763413749037	0.580661723383294	-0.529518289131886	0.296659111281767
NPSA	0.0213272901282045	0.31338524701209	0.945742214934563	-0.59289650730168	0.635551087558089
TMCC2	-0.0517008369338778	0.0375087753558026	0.168090181308837	-0.125216685735454	0.0218150118676988
TYR	0.00556271668398644	0.00973768384263225	0.567825680045656	-0.0135227929404104	0.0246482263083832
SLC25A41	0.060601562916668	0.495891807861086	0.902734902742846	-0.911328520719517	1.03253164655285
ZNF215	-0.0261039188794682	0.0111177314757653	0.0188768670649009	-0.0478942721617554	-0.00431356559718089
PIAS2	-0.0146715868132467	0.0138930829148068	0.290952060426957	-0.0419015289604967	0.0125583553340033
FAM189B	-0.0115810937598788	0.0156725159592601	0.459941695318213	-0.0422986605871579	0.0191364730674003
GABRG3	-0.013903098059725	0.00749101554530105	0.0634578734961306	-0.0285852187361447	0.000779022616694771
PTCH1	-0.118561924792729	0.115850285254481	0.306115728858838	-0.345624311490204	0.108500461904745
DPY30///MEMO1	-0.0666915228280932	0.103028361969335	0.517429862134319	-0.268623401674146	0.135240356017959
FYCO1	-0.172415380373217	0.167418914475607	0.303083197806242	-0.500550423076198	0.155719662329763
SEPT6	-0.00929881199387677	0.0255733032469257	0.716146244446249	-0.0594215653235723	0.0408239413358188
COL9A1	-0.0224718278786075	0.00954088448936718	0.018506803463888	-0.041171617858424	-0.00377203789879096
RNH1	0.0571783633423351	0.0365385329635165	0.117611409233836	-0.0144358453140867	0.128792571998757
QRFPR	0.435634688411172	0.424668079717209	0.304974573207912	-0.396699453218342	1.26796883004069
BPIFB6	0.0289945287316853	0.269442513715282	0.914305594650453	-0.499103094054207	0.557092151517578
ANTXR2	-0.214853736602564	0.403835004757694	0.594702818325612	-1.00635580162421	0.576648328419078
SDS	0.00167963802277865	0.0116959637373044	0.885809748770293	-0.0212440296668244	0.0246033057123817
TGFB3	-0.0169623518662495	0.0128163238281756	0.185670523358179	-0.0420818849836762	0.00815718125117722
AFAP1L1	-0.0353815661217949	0.223732500312648	0.874344690740153	-0.473889208905681	0.403126076662092
CLCC1	0.0262439770950993	0.0128615319635106	0.0413003876213608	0.00103583766060775	0.0514521165295908
KLK2	0.0163617042473094	0.0046806767420964	0.000473023448378999	0.00718774640952623	0.0255356620850927
POFUT2	-0.0190462475107459	0.00967098272619841	0.0489046352333287	-0.0380010253492037	-9.14696722879998e-05
ZACN	-0.000731175155677604	0.534263241399144	0.998908041690616	-1.04786788656163	1.04640553625027
SERPINB5	0.00177568128631377	0.00959503797981159	0.853180049309671	-0.0170302475844109	0.0205816101570384
SLC22A7	0.0239899177108568	0.00725897867843225	0.000950234123090584	0.00976258093658548	0.0382172544851282
BPIFA4P	0.34466624775641	0.191098047207228	0.0712925503557895	-0.0298790422856919	0.719211537798512
BBS9	-0.0244154470546871	0.0109160342019439	0.0253086301419482	-0.0458104809445044	-0.00302041316486966
TNK2	-0.0273372879179139	0.0131222981101954	0.0372266340048048	-0.0530565196082949	-0.00161805622753284
USP25	0.0496317278480866	0.070800930146806	0.483300584057201	-0.0891355453115893	0.188399001007763
UGGT2	0.00622793190807051	0.0121282456893652	0.607597127832191	-0.0175429928387385	0.0299988566548795
ZCCHC7	-0.232424259086891	0.262811727249099	0.376493530902916	-0.747525779209889	0.282677261036107
CFI	0.00762141463676321	0.0080747099032389	0.345239995625724	-0.00820472595919393	0.0234475552327203
TAPBP	0.0192066493985376	0.0223627378795806	0.390413112964153	-0.02462351144115	0.0630368102382252
LMOD3	0.238677695544871	0.110654708641243	0.0310088409642554	0.0217984518882617	0.45555693920148
GUSBP2	0.109640913228022	0.483395717953572	0.820568382023345	-0.837797284241861	1.0570791106979
IMMP2L	-0.0854462856959717	0.370465216935567	0.817589900943409	-0.811544768414501	0.640652197022558
CA6	0.0713076463806679	0.0815685276954607	0.382006412479022	-0.088563730174393	0.231179022935729
KDELR1	0.0742424266457477	0.0898628784447189	0.408705060907383	-0.101885578653002	0.250370431944497
PTPRM	-0.0832892461639344	0.0265855492367996	0.00173102178064009	-0.135395965177278	-0.0311825271505908
LINC00824	-0.0849261145192311	0.214548332474862	0.692225464322034	-0.505433119113086	0.335580890074624
TP63	0.00147438106383448	0.00413295495818867	0.721288140043526	-0.00662606180394157	0.00957482393161052
PDZRN3	0.0145638492328499	0.00479984771550013	0.00241149288776175	0.00515632057919281	0.023971377886507
GATA1	-0.0140567226595503	0.0168858371084025	0.405151395475276	-0.0471523552408291	0.0190389099217285
PIF1	0.012174223076924	0.204873339972396	0.952615059578901	-0.389370144661402	0.41371859081525
MBNL1	0.0118375061060764	0.0190515548908668	0.534375492025955	-0.0255028553295103	0.0491778675416632
SCRN3	0.0139578788206047	0.0113546912939837	0.218973976273359	-0.00829690717117396	0.0362126648123833
APOL4	0.192716192719781	0.296157268045903	0.515225647358556	-0.387741386409964	0.773173771849526
ELAVL3	-0.0543319950648293	0.0808674221278234	0.501669608427148	-0.212829229957961	0.104165239828302
GDPD1	-0.344911166295788	0.2113197617828	0.102642292743959	-0.75909028861166	0.0692679560200837
CAPRIN2	-0.252331260407844	0.284260660544254	0.374715259416547	-0.809471917296147	0.304809396480459
ZMAT3	0.106518019561235	0.0338342775523964	0.0016426352262497	0.0402040541156058	0.172831985006864
AGK	-0.0339632179166018	0.0216183302434368	0.116173826631131	-0.0763343665996309	0.00840793076642725
MBD1	-0.0174779521577931	0.0124505160766425	0.160380383179399	-0.0418805152569493	0.00692461094136309
G6PC	0.00351278019547572	0.00587550682402165	0.549927708745874	-0.00800300157052602	0.0150285619614775
ZAP70	0.010708787972434	0.0469800157242422	0.819690185196806	-0.081370350840206	0.102787926785074
SUGT1P1	-0.149626394548229	0.194397408026948	0.441481808603127	-0.530638312968985	0.231385523872527
SAE1	0.0241310233554256	0.0243404335783639	0.321491954532056	-0.0235753498262571	0.0718373965371083
PTGIR	-0.0115085171358041	0.0248694524534426	0.643538443072694	-0.0602517482597828	0.0372347139881746
SLAMF1	-0.249267865868806	0.221807859777629	0.261097512184074	-0.684003282520869	0.185467550783257
NARR///RAB34	0.058010925544872	0.712391074639266	0.935098964400603	-1.33824992365587	1.45427177474562
PIK3IP1	0.0563647629794635	0.0850196410180285	0.507355104645109	-0.110270671394397	0.223000197353324
LILRA5	0.158650278382097	0.121030089065624	0.189914068965652	-0.078564337232201	0.395864893996394
SAMSN1	-0.122083548043224	0.0715292328035663	0.0878658519896971	-0.262278268179995	0.0181111720935466
RBM14	-0.156710626628047	0.156921337542115	0.317960771297423	-0.464270796616446	0.150849543360352
DAOA	0.239652465464743	0.184905036936336	0.194946536295305	-0.122754747490524	0.60205967842001
GAFA2	0.00212466410256457	0.411843944553993	0.995883806992471	-0.805074634474172	0.809323962679302
Dbpht2	0.0236804132371794	0.278180779848511	0.932161231255099	-0.521543896457168	0.568904722931526
KLHL17	-0.342883918205127	0.334025824125326	0.30464692322324	-0.997562503397076	0.311794666986822
OR10A5	0.433387993173075	0.512021500167334	0.397315484631619	-0.570155706465069	1.43693169281122
OR10A4	0.0378631261904753	0.259586736802089	0.884032502929697	-0.470917528805897	0.546643781186848
TREML1	-0.0545304644551283	0.524287660916746	0.917162464977063	-1.0821153973907	0.973054468480442
OR8D1	0.21234774701923	0.218466140325508	0.331053603134723	-0.215838019860239	0.640533513898699
PTPRS	0.010310607546504	0.0108001934560695	0.3397452210274	-0.0108573826534574	0.0314785977464653
KRTAP2-3///KRTAP2-4	0.010397284195184	0.0105020659568769	0.322163000508685	-0.0101863868435588	0.0309809552339269
BLID	0.333725989658118	0.187129116600894	0.0745212800866772	-0.0330403393384305	0.700492318654667
GSX1	-0.0352373416300374	0.222258055390114	0.874029355650402	-0.470855125468569	0.400380442208494
SMC1A	0.00393459159321141	0.0179408104883181	0.826408900647295	-0.0312287508173506	0.0390979340037734
RTN4IP1	0.323136577527473	0.690090335002639	0.639603977444237	-1.02941562515688	1.67568878021183
SMOX	0.00528885854574738	0.0333663958938354	0.874056095388298	-0.0601080757000752	0.07068579279157
OTUB2	-0.0146242543269627	0.00738937445729103	0.0478056116485103	-0.0291071621315333	-0.000141346522392059
H6PD	-0.305541036107282	0.333666101491301	0.359819568491134	-0.959514577892119	0.348432505677555
SLA2	0.069136674839744	0.356756017128375	0.846338284338543	-0.630092269999826	0.768365619679314
KLRC4-KLRK1///KLRK1	-0.0743034793528558	0.0492024542864883	0.131003115924424	-0.170738517705351	0.0221315589996397
KCNIP3	0.0335096366620881	0.147960565959423	0.820830595328283	-0.256487743750544	0.32350701707472
KLK4	0.0772941121199631	0.249926576779341	0.757118219963892	-0.41255297714693	0.567141201386856
CMTM3	-0.144732883292124	0.231541949330468	0.531916735074168	-0.598546764890039	0.309080998305791
TNAP	0.0448063703754579	0.273146487746867	0.869701324930568	-0.490550908112013	0.580163648862928
PNKD	-0.0549160253159347	0.20223978615927	0.785976371386002	-0.451298722429186	0.341466671797317
CXADR	0.0293722333955583	0.0102932318606683	0.00432339668565536	0.00919786966412831	0.0495465971269883
SCAMPER	-0.138224050503663	0.245361091533855	0.573196911288773	-0.619122953117454	0.342674852110128
TAGLN	-0.0523719735306416	0.138944016567017	0.706226667218865	-0.324697241869331	0.219953294808048
RGS5	0.0393201367170969	0.100314552757857	0.695081547917004	-0.157292773813547	0.23593304724774
GAFA3	-0.617362170572345	0.765654434930337	0.420058597377991	-2.11801728763917	0.883292946494482
MS4A4A	0.0515839893272123	0.0864452532842098	0.550691419091272	-0.117845593744282	0.221013572398706
CD209	0.1820351469879	0.264002217046047	0.490495285633521	-0.335399690261079	0.699469984236878
CFL1	0.0952619882267423	0.144246498255713	0.508990052507085	-0.187455953250476	0.37797992970396
BAP1	-0.0504082914014574	0.0265334301895995	0.0574589715258378	-0.10241285895938	0.00159627615646539
AGTRAP	0.0573432038782054	0.237067676294588	0.808868982431507	-0.407300903557787	0.521987311314198
CMTM1	0.120606067957523	0.313395611532785	0.700358560206024	-0.493638043559641	0.734850179474687
ERVH-6	0.00130691784330098	0.0108172613943616	0.903835342264989	-0.0198945249010032	0.0225083605876051
LYZ	-0.0169019722621175	0.036745168742526	0.645531952481378	-0.0889211796033155	0.0551172350790804
CD79B	0.165125664393172	0.057228552711702	0.00390951386308917	0.0529597621908838	0.27729156659546
SF1	-0.0274113194617176	0.0378691526324691	0.469162152814143	-0.101633494746407	0.0468108558229721
GEMIN7	-0.0462290630964704	0.128064608556492	0.718112642870035	-0.297231083561414	0.204772957368473
STH	-0.0328548042497886	0.26890004422101	0.902754707658928	-0.559889206364196	0.494179597864619
ATN1	0.0395322723697394	0.0131894135656747	0.00272406701690389	0.013681496803813	0.0653830479356659
C7orf34	-0.0618847618040293	0.216456643989587	0.774955395660168	-0.486131988238028	0.362362464629969
CDKN3	-0.0484696884872147	0.0168872375519269	0.00410216912473251	-0.0815680658873638	-0.0153713110870655
RBM15	-0.0893904393467028	0.0251272566872708	0.000374388417664355	-0.138638957484047	-0.0401419212093588
MKL1	0.043709352217582	0.0108972735475842	6.04529912157566e-05	0.0223510885346359	0.0650676159005282
TIMM10	-0.0260201374644107	0.0225778046889613	0.249129902561174	-0.0702718215047544	0.018231546575933
GNG4	0.00519389311406682	0.00696221673430966	0.455660523267259	-0.00845180093774218	0.0188395871658758
GNG2	-0.574032006925366	0.596924555560156	0.33622586044125	-1.74398263731085	0.595918623460118
CDC25A	-0.00796834690573196	0.00780614422219618	0.307359228016868	-0.0232681084393619	0.00733141462789798
BPIFC	-0.235485216185897	0.152610254817551	0.122818704497144	-0.534595819299777	0.0636253869279832
ZAR1	-0.108411998990385	0.316153383277099	0.731666543681178	-0.728061243803987	0.511237245823217
POSTN	0.202990603439075	0.22780658415438	0.372893995228197	-0.243502096944603	0.649483303822754
CD79A	0.061389578886117	0.0593867453406025	0.30126461977122	-0.0550063031405158	0.17778546091275
[truncated: 20,190 more rows]
