# Supplementary material for: SREBF1, a target gene of multiple sclerosis and coronary heart disease: based on mendelian randomization study
Source: Hereditas. 2025 Feb 14;162:22. doi: 10.1186/s41065-025-00388-6 (PMC11827142; doi:10.1186/s41065-025-00388-6)
Supplement: Supplementary file 1 — Supplementary Material 1. [file 41065_2025_388_MOESM1_ESM.zip › Supplementary Materials/Supplementary Table8.csv]

probeID	ProbeChr	Gene	Probe_bp	topSNP	topSNP_chr	topSNP_bp	A1	A2	Freq	b_GWAS	se_GWAS	p_GWAS	b_eQTL	se_eQTL	p_eQTL	b_SMR	se_SMR	p_SMR	p_HEIDI	nsnp_HEIDI	lo_ci	up_ci	or_SMR	or_lci95_SMR	or_uci95_SMR	topSNP_F
ENSG00000072310	17	ENSG00000072310	17727019	rs12951376	17	17752809	T	C	0.511905	0.0499324	0.0217233	0.0215298	-0.287419	0.00833392	1.22005e-260	-0.173727	0.0757483	0.02182061	0.2805652	13	-0.322193668	-0.025260332	0.840526330027586	0.724557853070635	0.975056040695164	1189.41193938242
