# Supplementary material for: SREBF1, a target gene of multiple sclerosis and coronary heart disease: based on mendelian randomization study
Source: Hereditas. 2025 Feb 14;162:22. doi: 10.1186/s41065-025-00388-6 (PMC11827142; doi:10.1186/s41065-025-00388-6)
Supplement: Supplementary file 1 — Supplementary Material 1. [file 41065_2025_388_MOESM1_ESM.zip › Supplementary Materials/Supplementary Table9.csv]

exposure	outcome	method	nsnp	b	se	pval	or	or_lci95	or_uci95	p_fdr
SREBF1	Viral Enteritis || id:ukb-saige-008.6	Inverse variance weighted	3	-0.324942405	0.186474674	0.081411349	0.722568969	0.501359051	1.041381249	0.872343418
SREBF1	Viral Enteritis || id:ukb-saige-008.6	MR Egger	3	-1.586228998	3.588887728	0.735059604	0.204696067	0.000180379	232.2910123	0.999182138
SREBF1	Viral Enteritis || id:ukb-saige-008.6	Weighted median	3	-0.300142156	0.194984705	0.123728321	0.740712916	0.505446957	1.085486057	0.808309138
SREBF1	Viral Enteritis || id:ukb-saige-008.6	Weighted mode	3	-0.283899488	0.20599034	0.302066226	0.752842311	0.502760908	1.127318246	0.972038736
SREBF1	Viral hepatitis || id:ukb-saige-070	Inverse variance weighted	3	0.14622787	0.157548528	0.35333239	1.157459908	0.849958932	1.576209613	0.991546728
SREBF1	Viral hepatitis || id:ukb-saige-070	MR Egger	3	0.310849829	3.358754127	0.941248743	1.364584284	0.001887866	986.3467016	0.999182138
SREBF1	Viral hepatitis || id:ukb-saige-070	Weighted median	3	0.132702842	0.166005426	0.424065129	1.14191062	0.824755919	1.581025167	0.934000887
SREBF1	Viral hepatitis || id:ukb-saige-070	Weighted mode	3	0.141136794	0.179906012	0.514910595	1.151582167	0.809386287	1.638453119	0.972038736
SREBF1	Viral warts & HPV || id:ukb-saige-078	Inverse variance weighted	3	-0.047515353	0.172161955	0.782554074	0.953595833	0.680482765	1.336323355	0.991546728
SREBF1	Viral warts & HPV || id:ukb-saige-078	MR Egger	3	-0.03986245	3.315600819	0.992346485	0.960921605	0.001446744	638.2404902	0.999182138
SREBF1	Viral warts & HPV || id:ukb-saige-078	Weighted median	3	-0.042455305	0.176928099	0.810362852	0.958433302	0.677575442	1.355707923	0.971505947
SREBF1	Viral warts & HPV || id:ukb-saige-078	Weighted mode	3	-0.046520809	0.183417406	0.823470555	0.954544697	0.666297557	1.367490498	0.973351725
SREBF1	Infection/inflammation of internal prosthetic device; implant; and graft || id:ukb-saige-081	Inverse variance weighted	3	-0.105906555	0.129139417	0.412162106	0.899508698	0.698360515	1.158593422	0.991546728
SREBF1	Infection/inflammation of internal prosthetic device; implant; and graft || id:ukb-saige-081	MR Egger	3	-0.097802321	3.489997148	0.982164283	0.906828147	0.000970017	847.7553475	0.999182138
SREBF1	Infection/inflammation of internal prosthetic device; implant; and graft || id:ukb-saige-081	Weighted median	3	-0.095394327	0.115206559	0.407654297	0.909014415	0.725278774	1.139296001	0.934000887
SREBF1	Infection/inflammation of internal prosthetic device; implant; and graft || id:ukb-saige-081	Weighted mode	3	-0.107954756	0.123551441	0.474385731	0.89766821	0.704606647	1.143628461	0.972038736
SREBF1	Symptoms concerning nutrition, metabolism, and development || id:ukb-saige-1002	Inverse variance weighted	3	-0.039641771	0.074514058	0.594723278	0.961133683	0.830531581	1.112273126	0.991546728
SREBF1	Symptoms concerning nutrition, metabolism, and development || id:ukb-saige-1002	MR Egger	3	-1.034846223	1.439607633	0.603221594	0.355281011	0.021142349	5.970225732	0.999182138
SREBF1	Symptoms concerning nutrition, metabolism, and development || id:ukb-saige-1002	Weighted median	3	-0.013388122	0.075769299	0.859747285	0.9867011	0.850529698	1.144673799	0.977737558
SREBF1	Symptoms concerning nutrition, metabolism, and development || id:ukb-saige-1002	Weighted mode	3	-0.00503413	0.080869759	0.956025296	0.99497852	0.849133503	1.165873508	0.994368557
SREBF1	Complications of surgical and medical procedures || id:ukb-saige-1011	Inverse variance weighted	3	0.044606173	0.072105218	0.536162671	1.045615987	0.907810109	1.204340844	0.991546728
SREBF1	Complications of surgical and medical procedures || id:ukb-saige-1011	MR Egger	3	0.685335654	1.887944083	0.778319803	1.984437808	0.049044131	80.29489598	0.999182138
SREBF1	Complications of surgical and medical procedures || id:ukb-saige-1011	Weighted median	3	0.041748024	0.060706169	0.49163766	1.042631727	0.925671306	1.174370332	0.942103694
SREBF1	Complications of surgical and medical procedures || id:ukb-saige-1011	Weighted mode	3	0.017913479	0.066178679	0.812010342	1.018074888	0.894226007	1.159076641	0.973351725
SREBF1	Other ill-defined and unknown causes of morbidity and mortality || id:ukb-saige-1019	Inverse variance weighted	3	0.016169352	0.045846058	0.724322392	1.016300784	0.928960628	1.111852593	0.991546728
SREBF1	Other ill-defined and unknown causes of morbidity and mortality || id:ukb-saige-1019	MR Egger	3	0.604475415	0.973988489	0.646394341	1.830291813	0.271296754	12.34798453	0.999182138
SREBF1	Other ill-defined and unknown causes of morbidity and mortality || id:ukb-saige-1019	Weighted median	3	0.005630428	0.04679546	0.904229696	1.005646308	0.917512869	1.102245572	0.978722549
SREBF1	Other ill-defined and unknown causes of morbidity and mortality || id:ukb-saige-1019	Weighted mode	3	0.005432379	0.052187993	0.926594053	1.005447161	0.907686625	1.113736797	0.990567541
SREBF1	Cancer of larynx, pharynx, nasal cavities || id:ukb-saige-149	Inverse variance weighted	3	0.269521897	0.228338332	0.237856256	1.309338303	0.836924653	2.048412347	0.991546728
SREBF1	Cancer of larynx, pharynx, nasal cavities || id:ukb-saige-149	MR Egger	3	5.482199286	4.144954338	0.412133536	240.3747793	0.071225013	811232.3477	0.999182138
SREBF1	Cancer of larynx, pharynx, nasal cavities || id:ukb-saige-149	Weighted median	3	0.246120529	0.2302692	0.285142559	1.279053728	0.814478619	2.008620485	0.927773967
SREBF1	Cancer of larynx, pharynx, nasal cavities || id:ukb-saige-149	Weighted mode	3	0.105258376	0.265016604	0.729614686	1.110997629	0.660885836	1.86766861	0.972038736
SREBF1	Colon cancer || id:ukb-saige-153.2	Inverse variance weighted	3	0.162882246	0.110097587	0.139024035	1.176898098	0.948466297	1.460346179	0.960502509
SREBF1	Colon cancer || id:ukb-saige-153.2	MR Egger	3	0.567541511	3.008803493	0.881310882	1.763925127	0.004845459	642.133585	0.999182138
SREBF1	Colon cancer || id:ukb-saige-153.2	Weighted median	3	0.148337795	0.105771973	0.160786858	1.159904641	0.942730082	1.427109203	0.822788617
SREBF1	Colon cancer || id:ukb-saige-153.2	Weighted mode	3	0.153592981	0.109427619	0.295560734	1.1660162	0.940931297	1.444944793	0.972038736
SREBF1	Malignant neoplasm of rectum, rectosigmoid junction, and anus || id:ukb-saige-153.3	Inverse variance weighted	3	-0.099959133	0.120455441	0.406627422	0.904874397	0.714586091	1.145834889	0.991546728
SREBF1	Malignant neoplasm of rectum, rectosigmoid junction, and anus || id:ukb-saige-153.3	MR Egger	3	-1.222917243	2.334811858	0.692839494	0.294370164	0.003030134	28.59734837	0.999182138
SREBF1	Malignant neoplasm of rectum, rectosigmoid junction, and anus || id:ukb-saige-153.3	Weighted median	3	-0.091395451	0.125054893	0.464875263	0.912656729	0.714263712	1.166155148	0.938378839
SREBF1	Malignant neoplasm of rectum, rectosigmoid junction, and anus || id:ukb-saige-153.3	Weighted mode	3	-0.050002553	0.140243401	0.755536749	0.951226996	0.722614337	1.252165576	0.973351725
SREBF1	Cancer within the respiratory system || id:ukb-saige-165	Inverse variance weighted	3	0.029171216	0.106164048	0.78348918	1.029600864	0.836180886	1.267761506	0.991546728
SREBF1	Cancer within the respiratory system || id:ukb-saige-165	MR Egger	3	0.538553538	2.062239964	0.837378825	1.713526517	0.030093779	97.56744359	0.999182138
SREBF1	Cancer within the respiratory system || id:ukb-saige-165	Weighted median	3	0.025955166	0.106635654	0.807695196	1.026294935	0.832725922	1.2648595	0.971505947
SREBF1	Cancer within the respiratory system || id:ukb-saige-165	Weighted mode	3	0.022935743	0.111361772	0.855886611	1.02320079	0.822560428	1.272781696	0.973981076
SREBF1	Cancer of bronchus; lung || id:ukb-saige-165.1	Inverse variance weighted	3	0.028053152	0.120192568	0.815449477	1.028450347	0.812593511	1.301647261	0.991546728
SREBF1	Cancer of bronchus; lung || id:ukb-saige-165.1	MR Egger	3	2.123446475	2.325028636	0.528828633	8.359900081	0.087719623	796.7194445	0.999182138
SREBF1	Cancer of bronchus; lung || id:ukb-saige-165.1	Weighted median	3	0.016420683	0.12077712	0.891854045	1.016556243	0.802276095	1.288068536	0.978722549
SREBF1	Cancer of bronchus; lung || id:ukb-saige-165.1	Weighted mode	3	0.003163991	0.133202004	0.98320623	1.003169002	0.772663271	1.30244064	0.999788624
SREBF1	Malignant neoplasm of uterus || id:ukb-saige-182	Inverse variance weighted	3	0.149579058	0.152098707	0.325393825	1.161345281	0.861970348	1.564697516	0.991546728
SREBF1	Malignant neoplasm of uterus || id:ukb-saige-182	MR Egger	3	0.155663835	2.956953091	0.966517128	1.168433351	0.003552996	384.2494282	0.999182138
SREBF1	Malignant neoplasm of uterus || id:ukb-saige-182	Weighted median	3	0.14630727	0.156297418	0.349230739	1.157551814	0.852113394	1.572474053	0.927773967
SREBF1	Malignant neoplasm of uterus || id:ukb-saige-182	Weighted mode	3	0.148575657	0.171219618	0.477011731	1.16018057	0.829431466	1.622821185	0.972038736
SREBF1	Malignant neoplasm of ovary and other uterine adnexa || id:ukb-saige-184.1	Inverse variance weighted	3	0.038592325	0.120192568	0.748144119	1.039346682	0.821202862	1.315438091	0.991546728
SREBF1	Malignant neoplasm of ovary and other uterine adnexa || id:ukb-saige-184.1	MR Egger	3	0.018266197	2.325028636	0.994998607	1.018434044	0.01068633	97.05931864	0.999182138
SREBF1	Malignant neoplasm of ovary and other uterine adnexa || id:ukb-saige-184.1	Weighted median	3	0.037406401	0.117730895	0.750691272	1.038114826	0.824196627	1.307554966	0.952905958
SREBF1	Malignant neoplasm of ovary and other uterine adnexa || id:ukb-saige-184.1	Weighted mode	3	0.038875235	0.129747103	0.792735133	1.039640765	0.806195438	1.340683497	0.973351725
SREBF1	Malignant neoplasm of bladder || id:ukb-saige-189.21	Inverse variance weighted	3	0.28155861	0.120455441	0.019415781	1.325193664	1.046515365	1.678081665	0.656982454
SREBF1	Malignant neoplasm of bladder || id:ukb-saige-189.21	MR Egger	3	1.176959157	2.334811858	0.702752318	3.244493192	0.033397572	315.1946545	0.999182138
SREBF1	Malignant neoplasm of bladder || id:ukb-saige-189.21	Weighted median	3	0.268135476	0.125760466	0.03299759	1.307524266	1.021880914	1.673012661	0.585081103
SREBF1	Malignant neoplasm of bladder || id:ukb-saige-189.21	Weighted mode	3	0.267869032	0.142883472	0.201671059	1.30717593	0.987891335	1.729652698	0.972038736
SREBF1	Cancer, suspected or other || id:ukb-saige-195	Inverse variance weighted	3	0.043188798	0.042718825	0.312015693	1.044135007	0.960270658	1.135323571	0.991546728
SREBF1	Cancer, suspected or other || id:ukb-saige-195	MR Egger	3	0.330122552	0.834602185	0.760210927	1.391138605	0.270983396	7.141642803	0.999182138
SREBF1	Cancer, suspected or other || id:ukb-saige-195	Weighted median	3	0.040771672	0.04426973	0.357059267	1.041614249	0.955044828	1.136030698	0.927773967
SREBF1	Cancer, suspected or other || id:ukb-saige-195	Weighted mode	3	0.031901448	0.046811588	0.56589043	1.032415753	0.941906501	1.131622179	0.972038736
SREBF1	Malignant neoplasm, other || id:ukb-saige-195.1	Inverse variance weighted	3	0.037664433	0.045500276	0.40779243	1.038382728	0.949788351	1.135241013	0.991546728
SREBF1	Malignant neoplasm, other || id:ukb-saige-195.1	MR Egger	3	0.181245715	0.851538541	0.866490993	1.198709684	0.225875837	6.361481273	0.999182138
SREBF1	Malignant neoplasm, other || id:ukb-saige-195.1	Weighted median	3	0.036729431	0.047779401	0.442053951	1.037412292	0.944671346	1.139257867	0.937547599
SREBF1	Malignant neoplasm, other || id:ukb-saige-195.1	Weighted mode	3	0.030393021	0.048880277	0.597515752	1.030859604	0.93668117	1.134507191	0.972038736
SREBF1	Chemotherapy || id:ukb-saige-197	Inverse variance weighted	3	0.071810609	0.038696173	0.063488519	1.074451833	0.995974234	1.159113059	0.832453081
SREBF1	Chemotherapy || id:ukb-saige-197	MR Egger	3	0.824442082	0.738479365	0.465020327	2.280608017	0.536345104	9.697437128	0.999182138
SREBF1	Chemotherapy || id:ukb-saige-197	Weighted median	3	0.073388199	0.040340013	0.068874694	1.076148215	0.994337864	1.164689612	0.701498177
SREBF1	Chemotherapy || id:ukb-saige-197	Weighted mode	3	0.048127542	0.043773411	0.386224308	1.049304477	0.963032285	1.14330527	0.972038736
SREBF1	Secondary malignant neoplasm of digestive systems || id:ukb-saige-198.3	Inverse variance weighted	3	0.068646263	0.141367165	0.627258984	1.07105727	0.811855118	1.413015266	0.991546728
SREBF1	Secondary malignant neoplasm of digestive systems || id:ukb-saige-198.3	MR Egger	3	1.570632382	2.724061187	0.667035761	4.809688795	0.023086031	1002.039105	0.999182138
SREBF1	Secondary malignant neoplasm of digestive systems || id:ukb-saige-198.3	Weighted median	3	0.018719813	0.142032834	0.895143126	1.018896127	0.771310284	1.345955497	0.978722549
SREBF1	Secondary malignant neoplasm of digestive systems || id:ukb-saige-198.3	Weighted mode	3	0.012632745	0.155462489	0.942635743	1.012712875	0.746713477	1.373468405	0.992392986
SREBF1	Myeloproliferative disease || id:ukb-saige-200	Inverse variance weighted	3	0.178675497	0.174773603	0.306626907	1.195632695	0.848843227	1.68410078	0.991546728
SREBF1	Myeloproliferative disease || id:ukb-saige-200	MR Egger	3	1.829270334	3.413391451	0.686807791	6.229339661	0.007742916	5011.635449	0.999182138
SREBF1	Myeloproliferative disease || id:ukb-saige-200	Weighted median	3	0.13138638	0.175933352	0.455186516	1.140408328	0.807798212	1.60997033	0.937547599
SREBF1	Myeloproliferative disease || id:ukb-saige-200	Weighted mode	3	0.121203421	0.184919139	0.579500514	1.128854521	0.785654546	1.621975633	0.972038736
SREBF1	Leukemia || id:ukb-saige-204	Inverse variance weighted	3	-0.107680603	0.134743098	0.424200616	0.897914342	0.689507934	1.169312382	0.991546728
SREBF1	Leukemia || id:ukb-saige-204	MR Egger	3	-1.097124991	2.607110769	0.746418406	0.333829468	0.002015149	55.30216824	0.999182138
SREBF1	Leukemia || id:ukb-saige-204	Weighted median	3	-0.081548738	0.139619355	0.559167141	0.921687788	0.701031347	1.21179799	0.947782214
SREBF1	Leukemia || id:ukb-saige-204	Weighted mode	3	-0.073672262	0.144086406	0.659992073	0.928976104	0.700415451	1.232121024	0.972038736
SREBF1	Lipoma || id:ukb-saige-214	Inverse variance weighted	3	-0.044281059	0.070390995	0.529301406	0.956685035	0.833395125	1.098214073	0.991546728
SREBF1	Lipoma || id:ukb-saige-214	MR Egger	3	-1.526793511	1.322749306	0.454491913	0.217231101	0.016254554	2.903146442	0.999182138
SREBF1	Lipoma || id:ukb-saige-214	Weighted median	3	-0.03132714	0.071521796	0.661380267	0.96915847	0.842391961	1.115001311	0.948207414
SREBF1	Lipoma || id:ukb-saige-214	Weighted mode	3	-0.023305777	0.072172725	0.777392799	0.976963705	0.848093561	1.125416022	0.973351725
SREBF1	Benign neoplasm of ovary || id:ukb-saige-220	Inverse variance weighted	3	0.390205961	0.141885886	0.005956992	1.477285026	1.118635485	1.950922421	0.401915521
SREBF1	Benign neoplasm of ovary || id:ukb-saige-220	MR Egger	3	3.005880539	2.743183644	0.47093061	20.20399867	0.093409764	4370.009581	0.999182138
SREBF1	Benign neoplasm of ovary || id:ukb-saige-220	Weighted median	3	0.385374968	0.142360512	0.006788699	1.470165483	1.112209262	1.943327233	0.292278061
SREBF1	Benign neoplasm of ovary || id:ukb-saige-220	Weighted mode	3	0.333017588	0.158539969	0.170484861	1.395171836	1.022529284	1.903617318	0.972038736
SREBF1	Hemangioma and lymphangioma, any site || id:ukb-saige-228	Inverse variance weighted	3	-0.15883525	0.148900159	0.28609686	0.853136902	0.637194991	1.142260349	0.991546728
SREBF1	Hemangioma and lymphangioma, any site || id:ukb-saige-228	MR Egger	3	-1.686862797	3.711200973	0.728407147	0.185099308	0.000128341	266.9579379	0.999182138
SREBF1	Hemangioma and lymphangioma, any site || id:ukb-saige-228	Weighted median	3	-0.127786268	0.142990831	0.371499781	0.880041452	0.664946764	1.164714229	0.934000887
SREBF1	Hemangioma and lymphangioma, any site || id:ukb-saige-228	Weighted mode	3	-0.124285324	0.154556235	0.505705947	0.883127827	0.652322932	1.195596109	0.972038736
SREBF1	Benign neoplasm of unspecified sites || id:ukb-saige-229	Inverse variance weighted	3	-0.082148683	0.113044472	0.467413736	0.921134991	0.738070561	1.149605088	0.991546728
SREBF1	Benign neoplasm of unspecified sites || id:ukb-saige-229	MR Egger	3	-2.257776706	2.188659645	0.490104942	0.104582745	0.001433624	7.629300769	0.999182138
SREBF1	Benign neoplasm of unspecified sites || id:ukb-saige-229	Weighted median	3	-0.081722273	0.118453942	0.490252303	0.921527856	0.730597929	1.162354225	0.942103694
SREBF1	Benign neoplasm of unspecified sites || id:ukb-saige-229	Weighted mode	3	-0.020091882	0.127260246	0.889051033	0.980108615	0.763744504	1.257767344	0.975622594
SREBF1	Simple and unspecified goiter || id:ukb-saige-240	Inverse variance weighted	3	0.160927307	0.319756685	0.614767069	1.17459958	0.627635437	2.198225422	0.991546728
SREBF1	Simple and unspecified goiter || id:ukb-saige-240	MR Egger	3	0.498336478	8.730026472	0.9636992	1.645980867	6.10E-08	44419466.35	0.999182138
SREBF1	Simple and unspecified goiter || id:ukb-saige-240	Weighted median	3	0.131572708	0.23754008	0.579649425	1.140620837	0.716049594	1.816935452	0.948207414
SREBF1	Simple and unspecified goiter || id:ukb-saige-240	Weighted mode	3	0.151637187	0.254345369	0.611540226	1.163737941	0.706890337	1.915836055	0.972038736
SREBF1	Diabetes mellitus || id:ukb-saige-250	Inverse variance weighted	2	0.025864556	0.125115319	0.836224062	1.026201946	0.803031394	1.311393852	0.991546728
SREBF1	Vitamin B-complex deficiencies || id:ukb-saige-261.2	Inverse variance weighted	3	0.252001969	0.200781527	0.209440519	1.28659857	0.868029287	1.907004643	0.991546728
SREBF1	Vitamin B-complex deficiencies || id:ukb-saige-261.2	MR Egger	3	4.332496824	3.861887287	0.463478573	76.13414301	0.039289332	147531.3401	0.999182138
SREBF1	Vitamin B-complex deficiencies || id:ukb-saige-261.2	Weighted median	3	0.247792501	0.211736283	0.241884958	1.281194058	0.846021408	1.940208839	0.895142117
SREBF1	Vitamin B-complex deficiencies || id:ukb-saige-261.2	Weighted mode	3	0.143696392	0.233486131	0.600966803	1.15453353	0.730565472	1.824542388	0.972038736
SREBF1	Disorders of lipoid metabolism || id:ukb-saige-272	Inverse variance weighted	3	0.029997602	0.032125281	0.350422902	1.030452063	0.96756957	1.097421298	0.991546728
SREBF1	Disorders of lipoid metabolism || id:ukb-saige-272	MR Egger	3	0.105824509	0.755444351	0.911397283	1.111626779	0.25287843	4.886593509	0.999182138
SREBF1	Disorders of lipoid metabolism || id:ukb-saige-272	Weighted median	3	0.031309846	0.033772988	0.353891394	1.031805155	0.965716264	1.102416846	0.927773967
SREBF1	Disorders of lipoid metabolism || id:ukb-saige-272	Weighted mode	3	0.028057666	0.038876707	0.545444022	1.028454989	0.952999709	1.109884562	0.972038736
SREBF1	Hyperlipidemia || id:ukb-saige-272.1	Inverse variance weighted	3	0.030674699	0.032125281	0.339655536	1.031150015	0.968224931	1.098164611	0.991546728
SREBF1	Hyperlipidemia || id:ukb-saige-272.1	MR Egger	3	0.101748518	0.792735049	0.918733389	1.107105019	0.234098765	5.235745361	0.999182138
SREBF1	Hyperlipidemia || id:ukb-saige-272.1	Weighted median	3	0.032149228	0.0332854	0.33411137	1.032671597	0.967451333	1.102288654	0.927773967
SREBF1	Hyperlipidemia || id:ukb-saige-272.1	Weighted mode	3	0.027698367	0.035054562	0.512247171	1.028085533	0.9598209	1.101205301	0.972038736
SREBF1	Hypercholesterolemia || id:ukb-saige-272.11	Inverse variance weighted	3	0.033317131	0.033249091	0.316321199	1.033878362	0.968650815	1.103498238	0.991546728
SREBF1	Hypercholesterolemia || id:ukb-saige-272.11	MR Egger	3	0.348796581	0.836609749	0.748532547	1.417360843	0.275007055	7.304946269	0.999182138
SREBF1	Hypercholesterolemia || id:ukb-saige-272.11	Weighted median	3	0.031474476	0.03515929	0.370682013	1.031975036	0.963254395	1.105598354	0.934000887
SREBF1	Hypercholesterolemia || id:ukb-saige-272.11	Weighted mode	3	0.020582426	0.036264617	0.627547835	1.020795705	0.95075752	1.095993299	0.972038736
SREBF1	Chondrocalcinosis || id:ukb-saige-274.21	Inverse variance weighted	3	0.198296699	0.234710155	0.398190254	1.219324112	0.769714813	1.931561227	0.991546728
SREBF1	Chondrocalcinosis || id:ukb-saige-274.21	MR Egger	3	4.437435474	4.509749739	0.505145271	84.55781269	0.012256805	583351.3617	0.999182138
SREBF1	Chondrocalcinosis || id:ukb-saige-274.21	Weighted median	3	0.192401918	0.239390569	0.421561284	1.212157607	0.758203396	1.937904884	0.934000887
SREBF1	Chondrocalcinosis || id:ukb-saige-274.21	Weighted mode	3	0.09710706	0.263243973	0.747603159	1.101978345	0.657802116	1.846081432	0.972038736
SREBF1	Disorders of iron metabolism || id:ukb-saige-275.1	Inverse variance weighted	3	0.089797568	0.212031768	0.671923223	1.093952811	0.721960612	1.657615018	0.991546728
SREBF1	Disorders of iron metabolism || id:ukb-saige-275.1	MR Egger	3	0.875674025	4.056677922	0.864655969	2.40049274	0.000845642	6814.191837	0.999182138
SREBF1	Disorders of iron metabolism || id:ukb-saige-275.1	Weighted median	3	0.085428672	0.223687883	0.702528016	1.089183869	0.702577489	1.688527626	0.948207414
SREBF1	Disorders of iron metabolism || id:ukb-saige-275.1	Weighted mode	3	0.056200479	0.226922839	0.827500716	1.057809732	0.678026921	1.65032006	0.973351725
SREBF1	Disorders of calcium/phosphorus metabolism || id:ukb-saige-275.5	Inverse variance weighted	3	0.191601734	0.226185019	0.396938387	1.211188046	0.777461696	1.886879434	0.991546728
SREBF1	Disorders of calcium/phosphorus metabolism || id:ukb-saige-275.5	MR Egger	3	1.068441943	5.981417641	0.887469441	2.910840711	2.36E-05	359338.6435	0.999182138
SREBF1	Disorders of calcium/phosphorus metabolism || id:ukb-saige-275.5	Weighted median	3	0.159273408	0.158138836	0.313850912	1.172658517	0.860124002	1.598755521	0.927773967
SREBF1	Disorders of calcium/phosphorus metabolism || id:ukb-saige-275.5	Weighted mode	3	0.164402175	0.177419225	0.45194171	1.178688259	0.832485475	1.668865168	0.972038736
SREBF1	Disorders of fluid, electrolyte, and acid-base balance || id:ukb-saige-276	Inverse variance weighted	3	-0.061349832	0.063955302	0.337427238	0.940494167	0.829690762	1.066095128	0.991546728
SREBF1	Disorders of fluid, electrolyte, and acid-base balance || id:ukb-saige-276	MR Egger	3	-0.702105174	1.247130308	0.673572302	0.495541005	0.043003207	5.710292391	0.999182138
SREBF1	Disorders of fluid, electrolyte, and acid-base balance || id:ukb-saige-276	Weighted median	3	-0.050955956	0.067604781	0.451009547	0.950320525	0.832384066	1.084966829	0.937547599
SREBF1	Disorders of fluid, electrolyte, and acid-base balance || id:ukb-saige-276	Weighted mode	3	-0.041875151	0.072438042	0.621624861	0.958989502	0.832057514	1.10528521	0.972038736
SREBF1	Electrolyte imbalance || id:ukb-saige-276.1	Inverse variance weighted	3	-0.09923221	0.085245862	0.244395362	0.90553241	0.766198427	1.070204423	0.991546728
SREBF1	Electrolyte imbalance || id:ukb-saige-276.1	MR Egger	3	-0.606609313	1.673048462	0.778561193	0.545196329	0.020531719	14.47706499	0.999182138
SREBF1	Electrolyte imbalance || id:ukb-saige-276.1	Weighted median	3	-0.098535569	0.090191766	0.274608201	0.90616346	0.759335607	1.081382474	0.927773967
SREBF1	Electrolyte imbalance || id:ukb-saige-276.1	Weighted mode	3	-0.084031393	0.088645321	0.443210784	0.919402393	0.772768141	1.093860778	0.972038736
SREBF1	Hyperpotassemia || id:ukb-saige-276.13	Inverse variance weighted	3	-0.050768539	0.222417775	0.819446015	0.950498649	0.614646866	1.469864617	0.991546728
SREBF1	Hyperpotassemia || id:ukb-saige-276.13	MR Egger	3	-1.075324357	5.975314629	0.886646485	0.341187071	2.80E-06	41618.17776	0.999182138
SREBF1	Hyperpotassemia || id:ukb-saige-276.13	Weighted median	3	-0.021301121	0.177925544	0.904705514	0.978924146	0.690710027	1.387402015	0.978722549
SREBF1	Hyperpotassemia || id:ukb-saige-276.13	Weighted mode	3	-0.029650051	0.187877367	0.889095654	0.970785199	0.671736122	1.402967433	0.975622594
SREBF1	Hypopotassemia || id:ukb-saige-276.14	Inverse variance weighted	3	-0.121335566	0.169564539	0.474255923	0.885736686	0.635284682	1.234925853	0.991546728
SREBF1	Hypopotassemia || id:ukb-saige-276.14	MR Egger	3	-4.588232108	2.762362672	0.345002267	0.010170823	4.53E-05	2.284160883	0.999182138
SREBF1	Hypopotassemia || id:ukb-saige-276.14	Weighted median	3	-0.090609595	0.153478307	0.554939968	0.913374227	0.676091351	1.233934552	0.946805473
SREBF1	Hypopotassemia || id:ukb-saige-276.14	Weighted mode	3	-0.058351194	0.160412765	0.750893676	0.943318601	0.688830385	1.291827426	0.972038736
SREBF1	Acid-base balance disorder || id:ukb-saige-276.4	Inverse variance weighted	3	-0.258597945	0.160494206	0.107122995	0.7721334	0.563737485	1.057566694	0.907052318
SREBF1	Acid-base balance disorder || id:ukb-saige-276.4	MR Egger	3	-0.388037472	3.141494014	0.921760996	0.678386922	0.001436759	320.3104866	0.999182138
SREBF1	Acid-base balance disorder || id:ukb-saige-276.4	Weighted median	3	-0.253664018	0.164806594	0.123764794	0.775952464	0.561757542	1.071818679	0.808309138
SREBF1	Acid-base balance disorder || id:ukb-saige-276.4	Weighted mode	3	-0.256363911	0.171765598	0.274106926	0.773860301	0.552653264	1.083608484	0.972038736
SREBF1	Overweight, obesity and other hyperalimentation || id:ukb-saige-278	Inverse variance weighted	3	0.068234741	0.053337419	0.200790243	1.070616597	0.964344579	1.188599928	0.991546728
SREBF1	Overweight, obesity and other hyperalimentation || id:ukb-saige-278	MR Egger	3	1.125092298	1.04087417	0.475259113	3.08050116	0.400508185	23.69361664	0.999182138
SREBF1	Overweight, obesity and other hyperalimentation || id:ukb-saige-278	Weighted median	3	0.05880573	0.054713038	0.28246299	1.060569184	0.952722291	1.180624203	0.927773967
SREBF1	Overweight, obesity and other hyperalimentation || id:ukb-saige-278	Weighted mode	3	0.038144282	0.062632333	0.604475076	1.038881114	0.918865896	1.174571799	0.972038736
SREBF1	Obesity || id:ukb-saige-278.1	Inverse variance weighted	3	0.063400401	0.053365633	0.234818436	1.065453362	0.959640791	1.182933111	0.991546728
SREBF1	Obesity || id:ukb-saige-278.1	MR Egger	3	1.002333995	1.047688733	0.514082289	2.724633694	0.349540473	21.23825234	0.999182138
SREBF1	Obesity || id:ukb-saige-278.1	Weighted median	3	0.051203303	0.055697005	0.357928855	1.052536856	0.943685026	1.173944486	0.927773967
SREBF1	Obesity || id:ukb-saige-278.1	Weighted mode	3	0.036290819	0.057247246	0.590958359	1.036957369	0.926896117	1.160087485	0.972038736
SREBF1	Iron deficiency anemias || id:ukb-saige-280	Inverse variance weighted	3	0.049133765	0.06360953	0.439861136	1.050360843	0.927241792	1.189827626	0.991546728
SREBF1	Iron deficiency anemias || id:ukb-saige-280	MR Egger	3	0.364471044	1.217003376	0.814755215	1.439752241	0.132542017	15.6394671	0.999182138
SREBF1	Iron deficiency anemias || id:ukb-saige-280	Weighted median	3	0.046814867	0.066945863	0.484368073	1.047927985	0.919064453	1.194859684	0.942095901
SREBF1	Iron deficiency anemias || id:ukb-saige-280	Weighted mode	3	0.033280593	0.068405349	0.674690363	1.033840587	0.904119361	1.182173953	0.972038736
SREBF1	Iron deficiency anemias, unspecified or not due to blood loss || id:ukb-saige-280.1	Inverse variance weighted	3	0.077928251	0.063955302	0.22304165	1.081045092	0.953682816	1.225416324	0.991546728
SREBF1	Iron deficiency anemias, unspecified or not due to blood loss || id:ukb-saige-280.1	MR Egger	3	0.032612151	1.247130308	0.983356343	1.033149755	0.089657067	11.90534613	0.999182138
SREBF1	Iron deficiency anemias, unspecified or not due to blood loss || id:ukb-saige-280.1	Weighted median	3	0.079329228	0.065498838	0.225836103	1.082560673	0.952134956	1.230852415	0.88328651
SREBF1	Iron deficiency anemias, unspecified or not due to blood loss || id:ukb-saige-280.1	Weighted mode	3	0.078856016	0.070480558	0.379553492	1.082048513	0.942437309	1.242341506	0.972038736
SREBF1	Other anemias || id:ukb-saige-285	Inverse variance weighted	3	0.103222452	0.049611062	0.037467436	1.108738023	1.006002716	1.221964895	0.80613736
SREBF1	Other anemias || id:ukb-saige-285	MR Egger	3	0.631372445	0.961163396	0.629997176	1.880189266	0.285787197	12.36973424	0.999182138
SREBF1	Other anemias || id:ukb-saige-285	Weighted median	3	0.093813214	0.052393558	0.073365757	1.098354569	0.991161134	1.217140905	0.701498177
SREBF1	Other anemias || id:ukb-saige-285	Weighted mode	3	0.093399388	0.054178027	0.226861299	1.097900136	0.987291895	1.220900035	0.972038736
SREBF1	Diseases of white blood cells || id:ukb-saige-288	Inverse variance weighted (multiplicative random effects)	3	-0.060945126	0.173842361	0.725905745	0.940874868	0.669197428	1.322846562	0.991546728
SREBF1	Diseases of white blood cells || id:ukb-saige-288	MR Egger	3	-0.900583137	4.651120624	0.878239874	0.406332643	4.46E-05	3698.243612	0.999182138
SREBF1	Diseases of white blood cells || id:ukb-saige-288	Weighted median	3	-0.060612355	0.094432628	0.52096527	0.941188016	0.782156598	1.132554381	0.946666413
SREBF1	Diseases of white blood cells || id:ukb-saige-288	Weighted mode	3	-0.023007651	0.105961213	0.848242249	0.977255007	0.79398427	1.202829054	0.973351725
SREBF1	Other diseases of blood and blood-forming organs || id:ukb-saige-289	Inverse variance weighted	3	-0.025915004	0.085245862	0.761125549	0.974417908	0.824484535	1.15161682	0.991546728
SREBF1	Other diseases of blood and blood-forming organs || id:ukb-saige-289	MR Egger	3	-0.018185848	1.761266453	0.993426856	0.981978517	0.031108689	30.99718522	0.999182138
SREBF1	Other diseases of blood and blood-forming organs || id:ukb-saige-289	Weighted median	3	-0.020655776	0.086625669	0.811533124	0.979556094	0.826593626	1.160824509	0.971505947
SREBF1	Other diseases of blood and blood-forming organs || id:ukb-saige-289	Weighted mode	3	-0.026203268	0.08594166	0.789248299	0.974137059	0.823123589	1.152856051	0.973351725
SREBF1	Lymphadenitis || id:ukb-saige-289.4	Inverse variance weighted	3	-0.046398598	0.10642392	0.662851943	0.954661361	0.77492465	1.176086364	0.991546728
SREBF1	Lymphadenitis || id:ukb-saige-289.4	MR Egger	3	-0.995892117	2.07209093	0.714778277	0.369393755	0.006363413	21.44316841	0.999182138
SREBF1	Lymphadenitis || id:ukb-saige-289.4	Weighted median	3	-0.014828511	0.109247136	0.892031859	0.98528089	0.795365997	1.220543042	0.978722549
SREBF1	Lymphadenitis || id:ukb-saige-289.4	Weighted mode	3	-0.011695266	0.120678157	0.931632597	0.988372858	0.780184809	1.25211475	0.992392986
SREBF1	Delirium dementia and amnestic and other cognitive disorders || id:ukb-saige-290	Inverse variance weighted	3	0.308180096	0.146091333	0.034901193	1.360946067	1.022081346	1.812159283	0.80613736
SREBF1	Delirium dementia and amnestic and other cognitive disorders || id:ukb-saige-290	MR Egger	3	3.692545355	2.363694447	0.362492956	40.14690514	0.39051232	4127.331992	0.999182138
SREBF1	Delirium dementia and amnestic and other cognitive disorders || id:ukb-saige-290	Weighted median	3	0.296696039	0.128925825	0.021375101	1.345406286	1.044983842	1.732197191	0.449454824
SREBF1	Delirium dementia and amnestic and other cognitive disorders || id:ukb-saige-290	Weighted mode	3	0.201312746	0.127597482	0.255362172	1.223007203	0.952392234	1.570515345	0.972038736
SREBF1	Dementias || id:ukb-saige-290.1	Inverse variance weighted	3	0.481461814	0.17759283	0.006707191	1.61843853	1.142683984	2.292272678	0.401915521
SREBF1	Dementias || id:ukb-saige-290.1	MR Egger	3	2.030158816	3.423028938	0.659203459	7.615295695	0.009288503	6243.495841	0.999182138
SREBF1	Dementias || id:ukb-saige-290.1	Weighted median	3	0.478929355	0.183245443	0.00895952	1.614345087	1.127235626	2.311947919	0.303065498
SREBF1	Dementias || id:ukb-saige-290.1	Weighted mode	3	0.449109123	0.189834414	0.141665834	1.566915634	1.080078443	2.273191008	0.972038736
SREBF1	Delirium due to conditions classified elsewhere || id:ukb-saige-290.2	Inverse variance weighted	3	0.121255514	0.215083758	0.572917811	1.128913329	0.740589601	1.720852279	0.991546728
SREBF1	Delirium due to conditions classified elsewhere || id:ukb-saige-290.2	MR Egger	3	1.610320466	4.134657113	0.763562581	5.004414714	0.001513081	16551.77137	0.999182138
SREBF1	Delirium due to conditions classified elsewhere || id:ukb-saige-290.2	Weighted median	3	0.11259212	0.21891588	0.607030501	1.119175351	0.728707397	1.718870251	0.948207414
SREBF1	Delirium due to conditions classified elsewhere || id:ukb-saige-290.2	Weighted mode	3	0.053964231	0.244819409	0.845995666	1.05544685	0.653193538	1.705418053	0.973351725
SREBF1	Schizophrenia || id:ukb-saige-295.1	Inverse variance weighted	3	0.084949843	0.288572383	0.7684678	1.088662461	0.61838006	1.916597949	0.991546728
SREBF1	Schizophrenia || id:ukb-saige-295.1	MR Egger	3	2.617023259	7.419834036	0.784132507	13.69489669	6.62E-06	28343207.65	0.999182138
SREBF1	Schizophrenia || id:ukb-saige-295.1	Weighted median	3	0.029583158	0.234162475	0.899465936	1.030025087	0.650915599	1.629937401	0.978722549
SREBF1	Schizophrenia || id:ukb-saige-295.1	Weighted mode	3	0.026054955	0.260048152	0.929330119	1.026397353	0.616535471	1.708728169	0.991795381
SREBF1	Mood disorders || id:ukb-saige-296	Inverse variance weighted	3	0.080948932	0.049888339	0.104674459	1.084315521	0.983308657	1.195697955	0.903695683
SREBF1	Mood disorders || id:ukb-saige-296	MR Egger	3	0.710203149	0.977590647	0.600024735	2.034404504	0.299430028	13.82226665	0.999182138
SREBF1	Mood disorders || id:ukb-saige-296	Weighted median	3	0.071609983	0.049546385	0.148370277	1.074236292	0.974821471	1.183789694	0.820568842
SREBF1	Mood disorders || id:ukb-saige-296	Weighted mode	3	0.071752258	0.057206375	0.336466513	1.07438914	0.960431865	1.201867687	0.972038736
SREBF1	Bipolar || id:ukb-saige-296.1	Inverse variance weighted	3	0.027225266	0.169147513	0.872128245	1.02759926	0.737636695	1.431545159	0.991546728
SREBF1	Bipolar || id:ukb-saige-296.1	MR Egger	3	0.171190038	3.239849944	0.966392978	1.186716248	0.002072674	679.4583443	0.999182138
SREBF1	Bipolar || id:ukb-saige-296.1	Weighted median	3	0.03191337	0.167813467	0.849174597	1.032428062	0.743043251	1.434516365	0.977737558
SREBF1	Bipolar || id:ukb-saige-296.1	Weighted mode	3	0.022442237	0.187461424	0.915649299	1.022695958	0.708232992	1.476783819	0.986165758
SREBF1	Depression || id:ukb-saige-296.2	Inverse variance weighted	3	0.088703298	0.052719547	0.092462148	1.092756386	0.985479441	1.211711243	0.872343418
SREBF1	Depression || id:ukb-saige-296.2	MR Egger	3	0.57309755	1.082954505	0.690136538	1.773752839	0.212355551	14.81571408	0.999182138
SREBF1	Depression || id:ukb-saige-296.2	Weighted median	3	0.078944793	0.054652607	0.148602998	1.082144578	0.972218878	1.204499228	0.820568842
SREBF1	Depression || id:ukb-saige-296.2	Weighted mode	3	0.079261401	0.059063039	0.311661304	1.082487248	0.964156015	1.215341317	0.972038736
SREBF1	Phobia || id:ukb-saige-300.13	Inverse variance weighted	3	0.449925905	0.253675104	0.076124288	1.568195985	0.953822866	2.578297015	0.872343418
SREBF1	Phobia || id:ukb-saige-300.13	MR Egger	3	6.995513476	4.679670263	0.375340725	1091.724108	0.113421962	10508207.65	0.999182138
SREBF1	Phobia || id:ukb-saige-300.13	Weighted median	3	0.447726963	0.254299241	0.078300988	1.564751402	0.950564225	2.575782768	0.701498177
SREBF1	Phobia || id:ukb-saige-300.13	Weighted mode	3	0.258862262	0.26241554	0.427896923	1.295455359	0.774550671	2.166681471	0.972038736
SREBF1	Psychogenic and somatoform disorders || id:ukb-saige-303	Inverse variance weighted	3	-0.181435141	0.237825533	0.445527947	0.834072341	0.523314224	1.329367019	0.991546728
SREBF1	Psychogenic and somatoform disorders || id:ukb-saige-303	MR Egger	3	-2.541374793	4.590804365	0.678133212	0.078758049	9.74E-06	636.8930609	0.999182138
SREBF1	Psychogenic and somatoform disorders || id:ukb-saige-303	Weighted median	3	-0.161492666	0.230624375	0.483776748	0.850872771	0.541443563	1.337137465	0.942095901
SREBF1	Psychogenic and somatoform disorders || id:ukb-saige-303	Weighted mode	3	-0.147762596	0.265670026	0.63400303	0.862635884	0.512489095	1.452012688	0.972038736
SREBF1	Other mental disorder || id:ukb-saige-306	Inverse variance weighted	3	0.051998098	0.034954102	0.13685357	1.053373739	0.983623634	1.128069921	0.960502509
SREBF1	Other mental disorder || id:ukb-saige-306	MR Egger	3	0.216971446	0.66737737	0.799890089	1.242308628	0.335850822	4.595286439	0.999182138
SREBF1	Other mental disorder || id:ukb-saige-306	Weighted median	3	0.04871109	0.036625815	0.183529467	1.049916975	0.977188695	1.128058132	0.860156177
SREBF1	Other mental disorder || id:ukb-saige-306	Weighted mode	3	0.048339368	0.039717305	0.347695152	1.049526771	0.970924519	1.134492354	0.972038736
SREBF1	Alcohol-related disorders || id:ukb-saige-317	Inverse variance weighted	3	0.051072447	0.049611062	0.303265051	1.052399133	0.95488417	1.159872549	0.991546728
SREBF1	Alcohol-related disorders || id:ukb-saige-317	MR Egger	3	0.864323083	0.961163396	0.533740444	2.373398948	0.360754656	15.61455262	0.999182138
SREBF1	Alcohol-related disorders || id:ukb-saige-317	Weighted median	3	0.051824948	0.051202937	0.311467312	1.053191363	0.952626085	1.164372953	0.927773967
SREBF1	Alcohol-related disorders || id:ukb-saige-317	Weighted mode	3	0.026533396	0.055262535	0.67851688	1.026888541	0.92147358	1.144362788	0.972038736
SREBF1	Alcoholism || id:ukb-saige-317.1	Inverse variance weighted	3	0.093763719	0.05990147	0.117512786	1.098300208	0.976634148	1.235123049	0.933161034
SREBF1	Alcoholism || id:ukb-saige-317.1	MR Egger	3	0.999397275	1.144202193	0.542939847	2.716643947	0.288448412	25.5856993	0.999182138
SREBF1	Alcoholism || id:ukb-saige-317.1	Weighted median	3	0.092711975	0.060859138	0.127662094	1.097145684	0.973777993	1.236142798	0.80870237
SREBF1	Alcoholism || id:ukb-saige-317.1	Weighted mode	3	0.070608641	0.066390839	0.398962571	1.073161153	0.942219135	1.222300436	0.972038736
SREBF1	Alcoholic liver damage || id:ukb-saige-317.11	Inverse variance weighted	3	0.27537141	0.285283232	0.334416501	1.317019738	0.752929467	2.303723079	0.991546728
SREBF1	Alcoholic liver damage || id:ukb-saige-317.11	MR Egger	3	7.17289638	3.70452735	0.303495868	1303.614904	0.915781733	1855695.257	0.999182138
SREBF1	Alcoholic liver damage || id:ukb-saige-317.11	Weighted median	3	0.202682983	0.1994623	0.309559473	1.224684161	0.828396707	1.810547146	0.927773967
SREBF1	Alcoholic liver damage || id:ukb-saige-317.11	Weighted mode	3	0.172827764	0.209165899	0.49553084	1.188661357	0.78888289	1.791033675	0.972038736
SREBF1	Sleep disorders || id:ukb-saige-327	Inverse variance weighted	3	0.111211316	0.096653543	0.249889385	1.117631055	0.924752052	1.350739556	0.991546728
SREBF1	Sleep disorders || id:ukb-saige-327	MR Egger	3	2.65819402	1.45859056	0.319491455	14.27049359	0.818204087	248.8950989	0.999182138
SREBF1	Sleep disorders || id:ukb-saige-327	Weighted median	3	0.095481007	0.079667712	0.230726064	1.100187926	0.941135919	1.286119729	0.88328651
SREBF1	Sleep disorders || id:ukb-saige-327	Weighted mode	3	0.077932628	0.087759763	0.468219944	1.081049824	0.910213122	1.283950642	0.972038736
SREBF1	Sleep apnea || id:ukb-saige-327.3	Inverse variance weighted	3	0.123193334	0.124896263	0.323953909	1.131103081	0.88549954	1.444827605	0.991546728
SREBF1	Sleep apnea || id:ukb-saige-327.3	MR Egger	3	3.428545406	1.58550105	0.275753016	30.83176243	1.378455056	689.6108586	0.999182138
SREBF1	Sleep apnea || id:ukb-saige-327.3	Weighted median	3	0.105055397	0.087244814	0.22853358	1.110772142	0.936182879	1.317920653	0.88328651
SREBF1	Sleep apnea || id:ukb-saige-327.3	Weighted mode	3	0.076719167	0.094380804	0.501669158	1.079738807	0.897387774	1.299143944	0.972038736
SREBF1	Pain || id:ukb-saige-338	Inverse variance weighted	3	0.042392186	0.241858132	0.860861926	1.043303567	0.6494368	1.67604043	0.991546728
SREBF1	Pain || id:ukb-saige-338	MR Egger	3	0.090293554	6.546105287	0.991219357	1.09449553	2.93E-06	408668.632	0.999182138
SREBF1	Pain || id:ukb-saige-338	Weighted median	3	0.022412115	0.21912433	0.918534147	1.022665153	0.66559655	1.571288215	0.98568216
SREBF1	Pain || id:ukb-saige-338	Weighted mode	3	0.045388176	0.24120286	0.868103166	1.046433981	0.652222557	1.678911694	0.975622594
SREBF1	Migraine || id:ukb-saige-340	Inverse variance weighted	3	0.152723152	0.129239179	0.237321028	1.165002406	0.904307666	1.500850493	0.991546728
SREBF1	Migraine || id:ukb-saige-340	MR Egger	3	0.626342625	3.476815549	0.886531031	1.870755996	0.002053487	1704.285261	0.999182138
SREBF1	Migraine || id:ukb-saige-340	Weighted median	3	0.154541511	0.109283721	0.157323408	1.167122725	0.942089891	1.445908155	0.822788617
SREBF1	Migraine || id:ukb-saige-340	Weighted mode	3	0.132185006	0.114499691	0.367624409	1.141319451	0.911891388	1.428470655	0.972038736
SREBF1	Other conditions of brain || id:ukb-saige-348	Inverse variance weighted (multiplicative random effects)	3	0.112559106	0.253523131	0.657057312	1.119138402	0.680895639	1.839446006	0.991546728
SREBF1	Other conditions of brain || id:ukb-saige-348	MR Egger	3	3.570692528	5.891962617	0.653144182	35.54119789	0.000343077	3681899.175	0.999182138
SREBF1	Other conditions of brain || id:ukb-saige-348	Weighted median	3	0.049424973	0.148287332	0.738903738	1.050666761	0.785670176	1.405043333	0.952905958
SREBF1	Other conditions of brain || id:ukb-saige-348	Weighted mode	3	0.046755925	0.141219321	0.772049506	1.04786622	0.794506632	1.382019444	0.973351725
SREBF1	Abnormality of gait || id:ukb-saige-350.2	Inverse variance weighted	3	-0.102490085	0.137506903	0.456063172	0.902587098	0.68935175	1.181781971	0.991546728
SREBF1	Abnormality of gait || id:ukb-saige-350.2	MR Egger	3	-0.172112832	2.617102843	0.95819313	0.841884176	0.004983442	142.2247766	0.999182138
SREBF1	Abnormality of gait || id:ukb-saige-350.2	Weighted median	3	-0.098512481	0.148764235	0.507839588	0.906184383	0.676995684	1.212962142	0.946666413
SREBF1	Abnormality of gait || id:ukb-saige-350.2	Weighted mode	3	-0.100591079	0.142953947	0.55453253	0.904302745	0.683327648	1.196736964	0.972038736
SREBF1	Disorders of other cranial nerves || id:ukb-saige-352	Inverse variance weighted	3	0.13078256	0.233845539	0.57597815	1.139719934	0.720683872	1.802401274	0.991546728
SREBF1	Disorders of other cranial nerves || id:ukb-saige-352	MR Egger	3	1.149136014	6.287018334	0.884909597	3.155465455	1.40E-05	709057.5326	0.999182138
SREBF1	Disorders of other cranial nerves || id:ukb-saige-352	Weighted median	3	0.098140734	0.154982761	0.526579241	1.103118021	0.814137933	1.49467224	0.946666413
SREBF1	Disorders of other cranial nerves || id:ukb-saige-352	Weighted mode	3	0.104850579	0.157323777	0.573704817	1.110544659	0.815866921	1.511655158	0.972038736
SREBF1	Other retinal disorders || id:ukb-saige-362	Inverse variance weighted (multiplicative random effects)	3	-0.080152296	0.179016462	0.654343008	0.92297577	0.649842949	1.310907926	0.991546728
SREBF1	Other retinal disorders || id:ukb-saige-362	MR Egger	3	-2.87971075	3.978773145	0.60115738	0.056151002	2.30E-05	136.8225204	0.999182138
SREBF1	Other retinal disorders || id:ukb-saige-362	Weighted median	3	-0.032269684	0.093253838	0.72931164	0.968245426	0.806503366	1.162424418	0.952905958
SREBF1	Other retinal disorders || id:ukb-saige-362	Weighted mode	3	-0.034919532	0.092361098	0.741729879	0.965683119	0.805777778	1.157321425	0.972038736
SREBF1	Degeneration of macula and posterior pole of retina || id:ukb-saige-362.2	Inverse variance weighted	3	-0.018497284	0.116860992	0.874232617	0.98167274	0.780715221	1.234357091	0.991546728
SREBF1	Degeneration of macula and posterior pole of retina || id:ukb-saige-362.2	MR Egger	3	-0.638461425	2.236931265	0.823003077	0.528104327	0.006585752	42.34811263	0.999182138
SREBF1	Degeneration of macula and posterior pole of retina || id:ukb-saige-362.2	Weighted median	3	-0.005990359	0.123627271	0.96135363	0.994027547	0.780126019	1.2665784	0.993157542
SREBF1	Degeneration of macula and posterior pole of retina || id:ukb-saige-362.2	Weighted mode	3	-0.00484102	0.125227076	0.972674922	0.995170679	0.778578008	1.272017281	0.999657978
SREBF1	Macular degeneration (senile) of retina NOS || id:ukb-saige-362.29	Inverse variance weighted	3	-0.018792719	0.116860992	0.87224101	0.981382763	0.780484605	1.233992474	0.991546728
SREBF1	Macular degeneration (senile) of retina NOS || id:ukb-saige-362.29	MR Egger	3	-0.67859033	2.236931265	0.812493576	0.507331659	0.006326706	40.6823749	0.999182138
SREBF1	Macular degeneration (senile) of retina NOS || id:ukb-saige-362.29	Weighted median	3	-0.005895233	0.119848574	0.96076867	0.99412211	0.786000039	1.257352063	0.993157542
SREBF1	Macular degeneration (senile) of retina NOS || id:ukb-saige-362.29	Weighted mode	3	-0.005374557	0.126455282	0.969960365	0.99463986	0.776291714	1.274402951	0.998186725
SREBF1	Open-angle glaucoma || id:ukb-saige-365.1	Inverse variance weighted	3	-0.153564234	0.169147513	0.36394603	0.857645673	0.615639719	1.194783373	0.991546728
SREBF1	Open-angle glaucoma || id:ukb-saige-365.1	MR Egger	3	-1.317772784	3.239849944	0.754072392	0.267730933	0.000467609	153.2902383	0.999182138
SREBF1	Open-angle glaucoma || id:ukb-saige-365.1	Weighted median	3	-0.153030026	0.170615164	0.369755747	0.858103956	0.614199338	1.198865503	0.934000887
SREBF1	Open-angle glaucoma || id:ukb-saige-365.1	Weighted mode	3	-0.120034313	0.19533771	0.601480665	0.886890004	0.604776552	1.300602473	0.972038736
SREBF1	Primary open angle glaucoma || id:ukb-saige-365.11	Inverse variance weighted	3	-0.148767547	0.169147513	0.379122832	0.861769412	0.618599843	1.200528141	0.991546728
SREBF1	Primary open angle glaucoma || id:ukb-saige-365.11	MR Egger	3	-1.006729349	3.239849944	0.808202656	0.365412163	0.000638215	209.2179521	0.999182138
SREBF1	Primary open angle glaucoma || id:ukb-saige-365.11	Weighted median	3	-0.143905175	0.171794399	0.402222081	0.865969859	0.618398506	1.212654607	0.934000887
SREBF1	Primary open angle glaucoma || id:ukb-saige-365.11	Weighted mode	3	-0.138115326	0.180039263	0.523184634	0.870998237	0.612018798	1.239566384	0.972038736
SREBF1	Primary angle-closure glaucoma || id:ukb-saige-365.2	Inverse variance weighted	3	0.250269176	0.209257534	0.231701845	1.284371092	0.85224981	1.935593392	0.991546728
SREBF1	Primary angle-closure glaucoma || id:ukb-saige-365.2	MR Egger	3	1.557725923	4.046746374	0.766073794	4.748011614	0.0017055	13218.18505	0.999182138
SREBF1	Primary angle-closure glaucoma || id:ukb-saige-365.2	Weighted median	3	0.238000866	0.222212362	0.284146311	1.268710291	0.820751115	1.961161885	0.927773967
SREBF1	Primary angle-closure glaucoma || id:ukb-saige-365.2	Weighted mode	3	0.232548004	0.223753172	0.407815551	1.261811017	0.813826393	1.956396422	0.972038736
SREBF1	Cataract || id:ukb-saige-366	Inverse variance weighted	3	-0.084890023	0.039322023	0.030862447	0.918613305	0.850474213	0.992211629	0.775543434
SREBF1	Cataract || id:ukb-saige-366	MR Egger	3	-1.013908912	0.785005627	0.419426178	0.362798058	0.077885152	1.689955364	0.999182138
SREBF1	Cataract || id:ukb-saige-366	Weighted median	3	-0.085049259	0.041293045	0.039431921	0.91846704	0.847060103	0.995893563	0.585820813
SREBF1	Cataract || id:ukb-saige-366	Weighted mode	3	-0.059768815	0.043311766	0.301612203	0.941982281	0.865316559	1.025440469	0.972038736
SREBF1	Senile cataract || id:ukb-saige-366.2	Inverse variance weighted	3	-0.082136915	0.081809037	0.315374836	0.921145832	0.784677379	1.081348419	0.991546728
SREBF1	Senile cataract || id:ukb-saige-366.2	MR Egger	3	-2.095446611	1.200702797	0.331255039	0.123015291	0.011692308	1.294249345	0.999182138
SREBF1	Senile cataract || id:ukb-saige-366.2	Weighted median	3	-0.062805297	0.066210935	0.342842503	0.939126307	0.824829378	1.069261406	0.927773967
SREBF1	Senile cataract || id:ukb-saige-366.2	Weighted mode	3	-0.053625175	0.069257801	0.519764946	0.947787295	0.827479898	1.085586198	0.972038736
SREBF1	Myopia || id:ukb-saige-367.1	Inverse variance weighted	3	-0.11119758	0.187644275	0.553450368	0.894761944	0.619414651	1.292508881	0.991546728
SREBF1	Myopia || id:ukb-saige-367.1	MR Egger	3	-3.730420527	3.567065506	0.485751577	0.023982748	2.21E-05	26.07632632	0.999182138
SREBF1	Myopia || id:ukb-saige-367.1	Weighted median	3	-0.054701488	0.163847735	0.738488506	0.946767727	0.686710105	1.305309363	0.952905958
SREBF1	Myopia || id:ukb-saige-367.1	Weighted mode	3	-0.053564042	0.169578127	0.782019583	0.947845237	0.679813236	1.321555017	0.973351725
SREBF1	Diplopia and disorders of binocular vision || id:ukb-saige-368.2	Inverse variance weighted	3	-0.255892721	0.203330285	0.20820822	0.774225023	0.519743385	1.15330835	0.991546728
SREBF1	Diplopia and disorders of binocular vision || id:ukb-saige-368.2	MR Egger	3	-0.792936404	3.956931348	0.874094297	0.452514078	0.000193831	1056.428373	0.999182138
SREBF1	Diplopia and disorders of binocular vision || id:ukb-saige-368.2	Weighted median	3	-0.25455072	0.214462144	0.235256765	0.775264731	0.50920911	1.180331207	0.884201754
SREBF1	Diplopia and disorders of binocular vision || id:ukb-saige-368.2	Weighted mode	3	-0.231890101	0.237740254	0.43223826	0.793033272	0.497648637	1.263746596	0.972038736
SREBF1	Inflammation of the eye || id:ukb-saige-371	Inverse variance weighted	3	-0.073430938	0.098708537	0.456926816	0.929200316	0.765749895	1.127539465	0.991546728
SREBF1	Inflammation of the eye || id:ukb-saige-371	MR Egger	3	-0.158616249	1.85719305	0.945760195	0.85332376	0.022399545	32.50786723	0.999182138
SREBF1	Inflammation of the eye || id:ukb-saige-371	Weighted median	3	-0.072140136	0.098795203	0.465268692	0.930400504	0.766608734	1.129187629	0.938378839
SREBF1	Inflammation of the eye || id:ukb-saige-371	Weighted mode	3	-0.07208297	0.111327257	0.583714081	0.930453693	0.748050797	1.157333269	0.972038736
SREBF1	Inflammation of eyelids || id:ukb-saige-371.3	Inverse variance weighted	3	-0.10906731	0.113044472	0.334636119	0.896670061	0.718467739	1.119072095	0.991546728
SREBF1	Inflammation of eyelids || id:ukb-saige-371.3	MR Egger	3	-0.842555014	2.188659645	0.766056604	0.430608905	0.005902803	31.41287654	0.999182138
SREBF1	Inflammation of eyelids || id:ukb-saige-371.3	Weighted median	3	-0.104288571	0.115460402	0.366397993	0.900965268	0.718499005	1.129769711	0.934000887
SREBF1	Inflammation of eyelids || id:ukb-saige-371.3	Weighted mode	3	-0.075446159	0.120900949	0.596297486	0.927329658	0.73168	1.175295613	0.972038736
SREBF1	Disorders of conjunctiva || id:ukb-saige-372	Inverse variance weighted	3	-0.176127359	0.197740166	0.37308961	0.838511184	0.569100585	1.235459995	0.991546728
SREBF1	Disorders of conjunctiva || id:ukb-saige-372	MR Egger	3	-2.926433473	3.784546515	0.580963334	0.05358782	3.22E-05	89.23538889	0.999182138
SREBF1	Disorders of conjunctiva || id:ukb-saige-372	Weighted median	3	-0.135032556	0.211530789	0.523240096	0.873687467	0.577161646	1.322558066	0.946666413
SREBF1	Disorders of conjunctiva || id:ukb-saige-372	Weighted mode	3	-0.132897785	0.213430709	0.59703358	0.875554582	0.576245223	1.330329165	0.972038736
SREBF1	Strabismus and other disorders of binocular eye movements || id:ukb-saige-378	Inverse variance weighted	3	-0.176603241	0.191244767	0.35577748	0.838112247	0.576117881	1.219250714	0.991546728
SREBF1	Strabismus and other disorders of binocular eye movements || id:ukb-saige-378	MR Egger	3	-4.491518781	2.797733423	0.35464966	0.011203615	4.65E-05	2.696726766	0.999182138
SREBF1	Strabismus and other disorders of binocular eye movements || id:ukb-saige-378	Weighted median	3	-0.151831793	0.150287586	0.312363547	0.85913278	0.639930654	1.153420499	0.927773967
SREBF1	Strabismus and other disorders of binocular eye movements || id:ukb-saige-378	Weighted mode	3	-0.044734153	0.16808055	0.815052236	0.956251665	0.687858568	1.329368112	0.973351725
SREBF1	Strabismus (not specified as paralytic) || id:ukb-saige-378.1	Inverse variance weighted	3	-0.104307116	0.180683162	0.563741575	0.900948559	0.632265351	1.283809567	0.991546728
SREBF1	Strabismus (not specified as paralytic) || id:ukb-saige-378.1	MR Egger	3	-2.045473778	3.502217787	0.663476589	0.129318907	0.000135056	123.8254713	0.999182138
SREBF1	Strabismus (not specified as paralytic) || id:ukb-saige-378.1	Weighted median	3	-0.088723723	0.183973745	0.629619154	0.915098359	0.638066823	1.312409573	0.948207414
SREBF1	Strabismus (not specified as paralytic) || id:ukb-saige-378.1	Weighted mode	3	-0.020571745	0.198478495	0.926906388	0.979638409	0.663922672	1.445486733	0.990567541
SREBF1	Other disorders of eye || id:ukb-saige-379	Inverse variance weighted	3	-0.18467049	0.110119224	0.093541502	0.831378186	0.669982176	1.031653844	0.872343418
SREBF1	Other disorders of eye || id:ukb-saige-379	MR Egger	3	-0.812815246	2.927152185	0.827566935	0.443607443	0.001430068	137.6071706	0.999182138
SREBF1	Other disorders of eye || id:ukb-saige-379	Weighted median	3	-0.167577075	0.094930343	0.077519483	0.845711432	0.702127303	1.01865833	0.701498177
SREBF1	Other disorders of eye || id:ukb-saige-379	Weighted mode	3	-0.169815458	0.104207799	0.244748426	0.843820523	0.687933747	1.035031466	0.972038736
SREBF1	Aphakia and other disorders of lens || id:ukb-saige-379.3	Inverse variance weighted	3	-0.22665532	0.153372714	0.139459358	0.797195513	0.590216513	1.076758565	0.960502509
SREBF1	Aphakia and other disorders of lens || id:ukb-saige-379.3	MR Egger	3	-0.820467047	4.092236086	0.874031977	0.440226	0.000144642	1339.853663	0.999182138
SREBF1	Aphakia and other disorders of lens || id:ukb-saige-379.3	Weighted median	3	-0.206157728	0.130789906	0.114967954	0.813704722	0.629703665	1.051471369	0.808309138
SREBF1	Aphakia and other disorders of lens || id:ukb-saige-379.3	Weighted mode	3	-0.207439917	0.149964198	0.300759276	0.812662067	0.605700436	1.090340366	0.972038736
SREBF1	Other disorders of middle ear and mastoid || id:ukb-saige-385	Inverse variance weighted	3	0.245704354	0.189180288	0.194018026	1.278521528	0.882418354	1.852428942	0.991546728
SREBF1	Other disorders of middle ear and mastoid || id:ukb-saige-385	MR Egger	3	1.818398508	3.599379772	0.702191088	6.161982176	0.005319447	7137.964004	0.999182138
SREBF1	Other disorders of middle ear and mastoid || id:ukb-saige-385	Weighted median	3	0.214962438	0.199147685	0.28040402	1.239815326	0.839148976	1.831786831	0.927773967
SREBF1	Other disorders of middle ear and mastoid || id:ukb-saige-385	Weighted mode	3	0.192892475	0.214476742	0.463375502	1.212752385	0.796536807	1.846453716	0.972038736
SREBF1	Vertiginous syndromes and other disorders of vestibular system || id:ukb-saige-386	Inverse variance weighted (multiplicative random effects)	3	-0.04400749	0.12303201	0.72057428	0.95694679	0.751901288	1.217908751	0.991546728
SREBF1	Vertiginous syndromes and other disorders of vestibular system || id:ukb-saige-386	MR Egger	3	-0.359204884	3.263860307	0.930217501	0.69823128	0.001163444	419.0378779	0.999182138
SREBF1	Vertiginous syndromes and other disorders of vestibular system || id:ukb-saige-386	Weighted median	3	-0.030862279	0.073587173	0.674925624	0.9696091	0.83937884	1.120044682	0.948207414
SREBF1	Vertiginous syndromes and other disorders of vestibular system || id:ukb-saige-386	Weighted mode	3	-0.036861781	0.081420703	0.695111905	0.963809343	0.821645404	1.13057098	0.972038736
SREBF1	Labyrinthitis || id:ukb-saige-386.3	Inverse variance weighted	3	-0.147272105	0.197740166	0.456407222	0.863059103	0.585761347	1.271628828	0.991546728
SREBF1	Labyrinthitis || id:ukb-saige-386.3	MR Egger	3	-1.003542025	4.560665302	0.862113743	0.366578708	4.81E-05	2794.370025	0.999182138
SREBF1	Labyrinthitis || id:ukb-saige-386.3	Weighted median	3	-0.149028655	0.209304388	0.476453146	0.861544427	0.571628911	1.298497653	0.940454238
SREBF1	Labyrinthitis || id:ukb-saige-386.3	Weighted mode	3	-0.113609342	0.22643832	0.665646141	0.892606592	0.572679847	1.391259936	0.972038736
SREBF1	Mitral valve disease || id:ukb-saige-394.2	Inverse variance weighted	3	-0.068307721	0.112067652	0.542178365	0.933973026	0.749791344	1.163397817	0.991546728
SREBF1	Mitral valve disease || id:ukb-saige-394.2	MR Egger	3	-0.137297514	3.02860185	0.971159461	0.871710842	0.002303427	329.8909392	0.999182138
SREBF1	Mitral valve disease || id:ukb-saige-394.2	Weighted median	3	-0.076085619	0.104895495	0.468239257	0.926736857	0.754514496	1.138269983	0.938378839
SREBF1	Mitral valve disease || id:ukb-saige-394.2	Weighted mode	3	-0.065731787	0.117226692	0.631422621	0.93638198	0.744162314	1.178252643	0.972038736
SREBF1	Aortic valve disease || id:ukb-saige-394.3	Inverse variance weighted	3	-0.044065429	0.154844583	0.775967134	0.956891347	0.706409054	1.296190987	0.991546728
SREBF1	Aortic valve disease || id:ukb-saige-394.3	MR Egger	3	-0.802119367	2.967203755	0.831921003	0.44837768	0.001336316	150.4453646	0.999182138
SREBF1	Aortic valve disease || id:ukb-saige-394.3	Weighted median	3	-0.0384693	0.156892074	0.806304718	0.962261246	0.707528219	1.308706396	0.971505947
SREBF1	Aortic valve disease || id:ukb-saige-394.3	Weighted mode	3	-0.034301466	0.164157467	0.853833616	0.96628016	0.700437526	1.333020166	0.973981076
SREBF1	Heart valve disorders || id:ukb-saige-395	Inverse variance weighted	3	-0.073601599	0.085245862	0.387915502	0.929041751	0.786090393	1.097988962	0.991546728
SREBF1	Heart valve disorders || id:ukb-saige-395	MR Egger	3	-0.373663758	1.801488682	0.869798942	0.688208277	0.020149384	23.50596126	0.999182138
SREBF1	Heart valve disorders || id:ukb-saige-395	Weighted median	3	-0.075232719	0.087794624	0.391490675	0.927527608	0.780898435	1.101689317	0.934000887
SREBF1	Heart valve disorders || id:ukb-saige-395	Weighted mode	3	-0.061482759	0.100482292	0.602911305	0.940369158	0.772264592	1.145066293	0.972038736
SREBF1	Heart valve replaced || id:ukb-saige-395.6	Inverse variance weighted	3	-0.036399463	0.141885886	0.797533584	0.964255033	0.730156928	1.27340813	0.991546728
SREBF1	Heart valve replaced || id:ukb-saige-395.6	MR Egger	3	-1.07042109	2.743183644	0.763152354	0.34286411	0.001585174	74.15954986	0.999182138
SREBF1	Heart valve replaced || id:ukb-saige-395.6	Weighted median	3	-0.026698987	0.15315215	0.861606264	0.97365428	0.721172297	1.314530052	0.977737558
SREBF1	Heart valve replaced || id:ukb-saige-395.6	Weighted mode	3	-0.022334469	0.153364827	0.897565948	0.977913099	0.724024875	1.320830351	0.979229128
SREBF1	Hypertension || id:ukb-saige-401	Inverse variance weighted	3	-0.069304399	0.024929631	0.005435873	0.933042619	0.888548119	0.979765205	0.401915521
SREBF1	Hypertension || id:ukb-saige-401	MR Egger	3	-0.053407659	0.485301513	0.930220494	0.947993476	0.366191586	2.454156964	0.999182138
SREBF1	Hypertension || id:ukb-saige-401	Weighted median	3	-0.068884127	0.026032195	0.008142262	0.933434834	0.887002722	0.982297537	0.292278061
SREBF1	Hypertension || id:ukb-saige-401	Weighted mode	3	-0.070001008	0.025847578	0.11357999	0.93239288	0.886333259	0.980846058	0.972038736
SREBF1	Essential hypertension || id:ukb-saige-401.1	Inverse variance weighted	3	-0.069896523	0.024929631	0.005051161	0.932490306	0.888022144	0.979185234	0.401915521
SREBF1	Essential hypertension || id:ukb-saige-401.1	MR Egger	3	-0.069646985	0.485301513	0.909256503	0.932723027	0.360292906	2.414624963	0.999182138
SREBF1	Essential hypertension || id:ukb-saige-401.1	Weighted median	3	-0.069341187	0.024856735	0.005276769	0.933008296	0.888642389	0.979589192	0.292278061
SREBF1	Essential hypertension || id:ukb-saige-401.1	Weighted mode	3	-0.070192091	0.027032486	0.121805401	0.932214733	0.884108255	0.982938801	0.972038736
SREBF1	Ischemic Heart Disease || id:ukb-saige-411	Inverse variance weighted	3	-0.046213765	0.034678007	0.182645564	0.954837829	0.892094991	1.021993497	0.991546728
SREBF1	Ischemic Heart Disease || id:ukb-saige-411	MR Egger	3	-0.069801539	0.666378178	0.933557879	0.932578882	0.252611443	3.44285025	0.999182138
SREBF1	Ischemic Heart Disease || id:ukb-saige-411	Weighted median	3	-0.045263392	0.036062434	0.209428063	0.955745713	0.890523521	1.025744797	0.87196483
SREBF1	Ischemic Heart Disease || id:ukb-saige-411	Weighted mode	3	-0.045495594	0.03517229	0.325085449	0.955523812	0.89187144	1.02371902	0.972038736
SREBF1	Unstable angina (intermediate coronary syndrome) || id:ukb-saige-411.1	Inverse variance weighted	3	-0.082320533	0.07783761	0.29024091	0.920976708	0.790663945	1.072766884	0.991546728
SREBF1	Unstable angina (intermediate coronary syndrome) || id:ukb-saige-411.1	MR Egger	3	-0.548536801	1.526275581	0.780353151	0.57779462	0.029012255	11.50708965	0.999182138
SREBF1	Unstable angina (intermediate coronary syndrome) || id:ukb-saige-411.1	Weighted median	3	-0.079011122	0.084212202	0.348121904	0.924029647	0.783435112	1.089855146	0.927773967
SREBF1	Unstable angina (intermediate coronary syndrome) || id:ukb-saige-411.1	Weighted mode	3	-0.063436161	0.083930153	0.528647901	0.938534032	0.796172618	1.106350696	0.972038736
SREBF1	Angina pectoris || id:ukb-saige-411.3	Inverse variance weighted	3	-0.045200387	0.045876457	0.324494774	0.955805931	0.873612607	1.045732365	0.991546728
SREBF1	Angina pectoris || id:ukb-saige-411.3	MR Egger	3	-0.456473852	0.881448085	0.695797798	0.633513574	0.112577647	3.565001213	0.999182138
SREBF1	Angina pectoris || id:ukb-saige-411.3	Weighted median	3	-0.038032711	0.0469177	0.41758044	0.96268145	0.87810298	1.055406479	0.934000887
SREBF1	Angina pectoris || id:ukb-saige-411.3	Weighted mode	3	-0.031951093	0.050363986	0.590704633	0.96855395	0.877512125	1.069041358	0.972038736
SREBF1	Coronary atherosclerosis || id:ukb-saige-411.4	Inverse variance weighted	3	-0.0590176	0.042406354	0.164008419	0.942690178	0.867504957	1.024391577	0.991546728
SREBF1	Coronary atherosclerosis || id:ukb-saige-411.4	MR Egger	3	-0.115315179	0.811335584	0.910119191	0.891085249	0.181675541	4.370609909	0.999182138
SREBF1	Coronary atherosclerosis || id:ukb-saige-411.4	Weighted median	3	-0.058713702	0.043292675	0.175034249	0.942976703	0.86626246	1.026484586	0.840596578
SREBF1	Coronary atherosclerosis || id:ukb-saige-411.4	Weighted mode	3	-0.056603654	0.043984779	0.326971314	0.94496853	0.866915456	1.030049143	0.972038736
SREBF1	Other acute and subacute forms of ischemic heart disease || id:ukb-saige-411.9	Inverse variance weighted	3	-0.113668019	0.163311202	0.486415704	0.892554218	0.648069085	1.229271769	0.991546728
SREBF1	Other acute and subacute forms of ischemic heart disease || id:ukb-saige-411.9	MR Egger	3	-2.732110476	3.151176439	0.545269907	0.065081791	0.000135246	31.31807304	0.999182138
SREBF1	Other acute and subacute forms of ischemic heart disease || id:ukb-saige-411.9	Weighted median	3	-0.073203917	0.159807209	0.646897528	0.929411288	0.679480973	1.271272304	0.948207414
SREBF1	Other acute and subacute forms of ischemic heart disease || id:ukb-saige-411.9	Weighted mode	3	-0.074085997	0.179290601	0.71953812	0.928591834	0.653445874	1.319593296	0.972038736
SREBF1	Cardiac conduction disorders || id:ukb-saige-426	Inverse variance weighted	3	-0.008842573	0.067341483	0.895530516	0.991196407	0.868635334	1.131050373	0.991546728
SREBF1	Cardiac conduction disorders || id:ukb-saige-426	MR Egger	3	-0.109739952	1.296630981	0.946247985	0.896067125	0.070570951	11.37771674	0.999182138
SREBF1	Cardiac conduction disorders || id:ukb-saige-426	Weighted median	3	-0.005510145	0.07082756	0.937989834	0.994505008	0.865600181	1.14260629	0.989656799
SREBF1	Cardiac conduction disorders || id:ukb-saige-426	Weighted mode	3	-0.006723845	0.075112273	0.93682817	0.99329871	0.857320115	1.150844719	0.992392986
SREBF1	First degree AV block || id:ukb-saige-426.21	Inverse variance weighted	3	-0.273520729	0.17759283	0.123522242	0.760696568	0.537082978	1.077411299	0.943370847
SREBF1	First degree AV block || id:ukb-saige-426.21	MR Egger	3	-0.788888448	3.741846462	0.867719506	0.454349548	0.000296665	695.8475627	0.999182138
SREBF1	First degree AV block || id:ukb-saige-426.21	Weighted median	3	-0.256455479	0.183311265	0.161808044	0.773789444	0.540237966	1.10830808	0.822788617
SREBF1	First degree AV block || id:ukb-saige-426.21	Weighted mode	3	-0.265339077	0.197069616	0.310464874	0.766945852	0.521213504	1.128531658	0.972038736
SREBF1	Atrioventricular block, complete || id:ukb-saige-426.24	Inverse variance weighted	3	-0.241414531	0.226321055	0.286111596	0.785515938	0.504088315	1.224061879	0.991546728
SREBF1	Atrioventricular block, complete || id:ukb-saige-426.24	MR Egger	3	-0.747606466	4.328701592	0.891123982	0.473498532	9.79E-05	2290.7823	0.999182138
SREBF1	Atrioventricular block, complete || id:ukb-saige-426.24	Weighted median	3	-0.226413347	0.233235789	0.331673417	0.797388436	0.504818918	1.259517611	0.927773967
SREBF1	Atrioventricular block, complete || id:ukb-saige-426.24	Weighted mode	3	-0.229483946	0.254436527	0.462286297	0.794943731	0.482787085	1.308932144	0.972038736
SREBF1	Paroxysmal ventricular tachycardia || id:ukb-saige-427.12	Inverse variance weighted	3	0.075537196	0.180683162	0.675900039	1.078463342	0.756841216	1.536759831	0.991546728
SREBF1	Paroxysmal ventricular tachycardia || id:ukb-saige-427.12	MR Egger	3	2.803727395	3.502217787	0.570230147	16.50605684	0.017238337	15804.88356	0.999182138
SREBF1	Paroxysmal ventricular tachycardia || id:ukb-saige-427.12	Weighted median	3	0.061337465	0.182149245	0.736310722	1.063257665	0.744029157	1.519452366	0.952905958
SREBF1	Paroxysmal ventricular tachycardia || id:ukb-saige-427.12	Weighted mode	3	0.042996684	0.182803723	0.835937258	1.043934433	0.729570982	1.493753353	0.973351725
SREBF1	Cardiac arrest and ventricular fibrillation || id:ukb-saige-427.4	Inverse variance weighted	3	0.085765381	0.163311202	0.599468267	1.089550669	0.791105001	1.500585456	0.991546728
SREBF1	Cardiac arrest and ventricular fibrillation || id:ukb-saige-427.4	MR Egger	3	2.353992621	3.151176439	0.591550266	10.52751832	0.021877136	5065.957502	0.999182138
SREBF1	Cardiac arrest and ventricular fibrillation || id:ukb-saige-427.4	Weighted median	3	0.055045277	0.168107476	0.743334373	1.056588453	0.759993518	1.468932475	0.952905958
SREBF1	Cardiac arrest and ventricular fibrillation || id:ukb-saige-427.4	Weighted mode	3	0.052610524	0.170440019	0.786754432	1.05401905	0.754687206	1.472074987	0.973351725
SREBF1	Cardiac arrest || id:ukb-saige-427.42	Inverse variance weighted	3	0.110567837	0.180683162	0.540575322	1.116912114	0.783823696	1.591547533	0.991546728
SREBF1	Cardiac arrest || id:ukb-saige-427.42	MR Egger	3	1.172936667	3.502217787	0.794262844	3.231468464	0.00337483	3094.19647	0.999182138
SREBF1	Cardiac arrest || id:ukb-saige-427.42	Weighted median	3	0.08708647	0.185780212	0.639240666	1.090991013	0.758022093	1.57021992	0.948207414
SREBF1	Cardiac arrest || id:ukb-saige-427.42	Weighted mode	3	0.084363467	0.197017568	0.710207576	1.088024283	0.739492627	1.600823046	0.972038736
SREBF1	Premature beats || id:ukb-saige-427.6	Inverse variance weighted	3	-0.121126424	0.237825533	0.610536417	0.885921951	0.555845741	1.412006327	0.991546728
SREBF1	Premature beats || id:ukb-saige-427.6	MR Egger	3	-1.61766294	4.590804365	0.784322866	0.198361741	2.45E-05	1604.092757	0.999182138
SREBF1	Premature beats || id:ukb-saige-427.6	Weighted median	3	-0.115325704	0.239488448	0.630125529	0.89107587	0.557260167	1.424857281	0.948207414
SREBF1	Premature beats || id:ukb-saige-427.6	Weighted mode	3	-0.097314037	0.25305555	0.737605772	0.907271045	0.55249941	1.489849101	0.972038736
SREBF1	Tachycardia NOS || id:ukb-saige-427.7	Inverse variance weighted	3	-0.073908344	0.116860992	0.527095055	0.928756816	0.738631677	1.167820512	0.991546728
SREBF1	Tachycardia NOS || id:ukb-saige-427.7	MR Egger	3	-1.507685481	2.236931265	0.622445988	0.22142187	0.002761253	17.75557939	0.999182138
SREBF1	Tachycardia NOS || id:ukb-saige-427.7	Weighted median	3	-0.056009455	0.122195489	0.646694231	0.945530195	0.744150027	1.201407401	0.948207414
SREBF1	Tachycardia NOS || id:ukb-saige-427.7	Weighted mode	3	-0.053022681	0.117297612	0.695537642	0.948358503	0.75357555	1.193488629	0.972038736
SREBF1	Palpitations || id:ukb-saige-427.9	Inverse variance weighted	3	-0.087421223	0.131831924	0.507249633	0.916291052	0.707645658	1.18645438	0.991546728
SREBF1	Palpitations || id:ukb-saige-427.9	MR Egger	3	-0.304204626	3.577724914	0.945999764	0.737709896	0.000664454	819.0426878	0.999182138
SREBF1	Palpitations || id:ukb-saige-427.9	Weighted median	3	-0.074020372	0.094075492	0.431387904	0.928652775	0.772279818	1.11668848	0.934000887
SREBF1	Palpitations || id:ukb-saige-427.9	Weighted mode	3	-0.080709773	0.098694293	0.499412972	0.922461375	0.760217587	1.119330839	0.972038736
SREBF1	Congestive heart failure; nonhypertensive || id:ukb-saige-428	Inverse variance weighted	3	-0.167357288	0.09658725	0.083147973	0.845897328	0.700004652	1.022196478	0.872343418
SREBF1	Congestive heart failure; nonhypertensive || id:ukb-saige-428	MR Egger	3	-0.443953216	2.624433833	0.893318368	0.641495432	0.003743091	109.9402567	0.999182138
SREBF1	Congestive heart failure; nonhypertensive || id:ukb-saige-428	Weighted median	3	-0.155747444	0.079416354	0.049861436	0.855775294	0.732418287	0.999908613	0.622277285
SREBF1	Congestive heart failure; nonhypertensive || id:ukb-saige-428	Weighted mode	3	-0.156486804	0.081444745	0.194635078	0.855142802	0.728973058	1.003149848	0.972038736
SREBF1	Heart failure NOS || id:ukb-saige-428.2	Inverse variance weighted	3	-0.216905219	0.121940481	0.075275932	0.805006265	0.633871795	1.022344097	0.872343418
SREBF1	Heart failure NOS || id:ukb-saige-428.2	MR Egger	3	-1.124276774	3.11713229	0.779631231	0.324887349	0.000721732	146.2478104	0.999182138
SREBF1	Heart failure NOS || id:ukb-saige-428.2	Weighted median	3	-0.1949516	0.090604488	0.031422797	0.822874484	0.688984575	0.98278313	0.5820699
SREBF1	Heart failure NOS || id:ukb-saige-428.2	Weighted mode	3	-0.19565722	0.094245024	0.173536689	0.822294053	0.683603322	0.989122619	0.972038736
SREBF1	Subarachnoid hemorrhage || id:ukb-saige-430.1	Inverse variance weighted	3	-0.154278208	0.192169922	0.422077724	0.857033554	0.588057084	1.249039479	0.991546728
SREBF1	Subarachnoid hemorrhage || id:ukb-saige-430.1	MR Egger	3	-0.684013904	3.764692283	0.88557956	0.504587556	0.00031504	808.1785168	0.999182138
SREBF1	Subarachnoid hemorrhage || id:ukb-saige-430.1	Weighted median	3	-0.151610243	0.197016715	0.441578831	0.859323143	0.584053317	1.264330228	0.937547599
SREBF1	Subarachnoid hemorrhage || id:ukb-saige-430.1	Weighted mode	3	-0.133842585	0.2021283	0.5759579	0.874727749	0.588596698	1.299954006	0.972038736
SREBF1	Cerebral artery occlusion, with cerebral infarction || id:ukb-saige-433.21	Inverse variance weighted	3	-0.206385198	0.141629952	0.145057221	0.81351965	0.616325588	1.073806173	0.960502509
SREBF1	Cerebral artery occlusion, with cerebral infarction || id:ukb-saige-433.21	MR Egger	3	-1.603040252	2.733694566	0.662362365	0.201283634	0.000948071	42.73426668	0.999182138
SREBF1	Cerebral artery occlusion, with cerebral infarction || id:ukb-saige-433.21	Weighted median	3	-0.180733191	0.141629765	0.201921549	0.834658023	0.632340331	1.101707389	0.87196483
SREBF1	Cerebral artery occlusion, with cerebral infarction || id:ukb-saige-433.21	Weighted mode	3	-0.178596865	0.152984011	0.363391379	0.836443031	0.619746022	1.128909133	0.972038736
SREBF1	Vascular insufficiency of intestine || id:ukb-saige-441	Inverse variance weighted (multiplicative random effects)	3	0.233750253	0.467712685	0.617234802	1.263328941	0.505116284	3.159668499	0.991546728
SREBF1	Vascular insufficiency of intestine || id:ukb-saige-441	MR Egger	3	0.024252695	12.70696523	0.99878494	1.024549184	1.56E-11	67130514415	0.999804535
SREBF1	Vascular insufficiency of intestine || id:ukb-saige-441	Weighted median	3	0.195875366	0.241079285	0.416508481	1.216375294	0.758327422	1.95109502	0.934000887
SREBF1	Vascular insufficiency of intestine || id:ukb-saige-441	Weighted mode	3	0.231101947	0.268045654	0.479459262	1.259987685	0.745077131	2.130744458	0.972038736
SREBF1	Peripheral vascular disease || id:ukb-saige-443	Inverse variance weighted	3	-0.181477457	0.088545452	0.040409328	0.834037047	0.701154832	0.992102975	0.807150416
SREBF1	Peripheral vascular disease || id:ukb-saige-443	MR Egger	3	-0.133635872	1.702297879	0.950125582	0.874908585	0.031112683	24.60298976	0.999182138
SREBF1	Peripheral vascular disease || id:ukb-saige-443	Weighted median	3	-0.18174441	0.090461003	0.044527456	0.833814428	0.698340847	0.995569001	0.597282087
SREBF1	Peripheral vascular disease || id:ukb-saige-443	Weighted mode	3	-0.183510479	0.102268813	0.214603893	0.832343154	0.681160477	1.017080629	0.972038736
SREBF1	Arterial embolism and thrombosis || id:ukb-saige-444	Inverse variance weighted	3	-0.042285318	0.180683162	0.814961527	0.958596237	0.672721189	1.365954811	0.991546728
SREBF1	Arterial embolism and thrombosis || id:ukb-saige-444	MR Egger	3	-2.057249664	3.502217787	0.661882811	0.127804994	0.000133475	122.3758686	0.999182138
SREBF1	Arterial embolism and thrombosis || id:ukb-saige-444	Weighted median	3	-0.035614313	0.189256616	0.850735538	0.965012414	0.665938949	1.398399901	0.977737558
SREBF1	Arterial embolism and thrombosis || id:ukb-saige-444	Weighted mode	3	-0.008712733	0.195028645	0.968426376	0.991325113	0.676401207	1.452873633	0.997928107
SREBF1	Arterial embolism and thrombosis of lower extremity artery || id:ukb-saige-444.1	Inverse variance weighted	3	-0.136653512	0.232411716	0.556545513	0.872272406	0.553119904	1.375577238	0.991546728
SREBF1	Arterial embolism and thrombosis of lower extremity artery || id:ukb-saige-444.1	MR Egger	3	-4.284360284	4.48350753	0.514457253	0.013782436	2.10E-06	90.31598574	0.999182138
SREBF1	Arterial embolism and thrombosis of lower extremity artery || id:ukb-saige-444.1	Weighted median	3	-0.092111384	0.244605916	0.706492778	0.912003561	0.564655775	1.473022205	0.948901204
SREBF1	Arterial embolism and thrombosis of lower extremity artery || id:ukb-saige-444.1	Weighted mode	3	-0.076678031	0.252119988	0.789752298	0.926188009	0.565054434	1.518126709	0.973351725
SREBF1	Noninfectious disorders of lymphatic channels || id:ukb-saige-450	Inverse variance weighted	3	0.224481698	0.209257534	0.283381844	1.251673803	0.830553388	1.886317403	0.991546728
SREBF1	Noninfectious disorders of lymphatic channels || id:ukb-saige-450	MR Egger	3	1.142980952	4.046746374	0.824755144	3.136103018	0.001126498	8730.726334	0.999182138
SREBF1	Noninfectious disorders of lymphatic channels || id:ukb-saige-450	Weighted median	3	0.209066492	0.217937729	0.337410343	1.232526948	0.804051902	1.889334102	0.927773967
SREBF1	Noninfectious disorders of lymphatic channels || id:ukb-saige-450	Weighted mode	3	0.20955601	0.230086631	0.458555773	1.23313044	0.785516523	1.935809928	0.972038736
SREBF1	Varicose veins of lower extremity, symptomtic || id:ukb-saige-454.11	Inverse variance weighted (multiplicative random effects)	3	0.071911912	0.403021626	0.858383804	1.074560684	0.487721626	2.367499413	0.991546728
SREBF1	Varicose veins of lower extremity, symptomtic || id:ukb-saige-454.11	MR Egger	3	0.687908586	10.82886691	0.959612715	1.989550205	1.21E-09	3284524478	0.999182138
SREBF1	Varicose veins of lower extremity, symptomtic || id:ukb-saige-454.11	Weighted median	3	0.028972166	0.234164893	0.901532628	1.029395942	0.650514934	1.628949546	0.978722549
SREBF1	Varicose veins of lower extremity, symptomtic || id:ukb-saige-454.11	Weighted mode	3	0.056493584	0.256325305	0.846013843	1.058119826	0.640245224	1.748732398	0.973351725
SREBF1	Hemorrhoids || id:ukb-saige-455	Inverse variance weighted	3	0.089261963	0.03863234	0.02085771	1.093367041	1.013634692	1.179371123	0.656982454
SREBF1	Hemorrhoids || id:ukb-saige-455	MR Egger	3	0.151034557	0.73496985	0.870972385	1.163036848	0.275406704	4.911480691	0.999182138
SREBF1	Hemorrhoids || id:ukb-saige-455	Weighted median	3	0.08613245	0.040801884	0.034773	1.089950683	1.006179774	1.180696055	0.585081103
SREBF1	Hemorrhoids || id:ukb-saige-455	Weighted mode	3	0.087076511	0.043098286	0.18075315	1.090980149	1.002607264	1.187142491	0.972038736
SREBF1	Hypotension || id:ukb-saige-458	Inverse variance weighted	3	0.032030442	0.071208165	0.652844437	1.032548938	0.89804279	1.187201012	0.991546728
SREBF1	Hypotension || id:ukb-saige-458	MR Egger	3	0.126414104	1.410272984	0.94308676	1.134751976	0.071524091	18.00319337	0.999182138
SREBF1	Hypotension || id:ukb-saige-458	Weighted median	3	0.030269135	0.075654678	0.689085799	1.030731903	0.888683581	1.195485411	0.948207414
SREBF1	Hypotension || id:ukb-saige-458	Weighted mode	3	0.030335912	0.080683965	0.743064245	1.030800734	0.880025267	1.207408689	0.972038736
SREBF1	Hypotension NOS || id:ukb-saige-458.9	Inverse variance weighted	3	-0.050316322	0.092133745	0.584981651	0.950928577	0.793820064	1.139131144	0.991546728
SREBF1	Hypotension NOS || id:ukb-saige-458.9	MR Egger	3	-1.457096647	1.799433777	0.566678653	0.232911518	0.006846711	7.923187259	0.999182138
SREBF1	Hypotension NOS || id:ukb-saige-458.9	Weighted median	3	-0.041388895	0.094495009	0.661385662	0.95945593	0.797240322	1.154677775	0.948207414
SREBF1	Hypotension NOS || id:ukb-saige-458.9	Weighted mode	3	-0.032986477	0.101251865	0.775513815	0.967551644	0.793390193	1.179944234	0.973351725
SREBF1	Acute upper respiratory infections of multiple or unspecified sites || id:ukb-saige-465	Inverse variance weighted	3	-0.171064189	0.163025489	0.294035711	0.842767476	0.612262512	1.160053088	0.991546728
SREBF1	Acute upper respiratory infections of multiple or unspecified sites || id:ukb-saige-465	MR Egger	3	-0.247917614	4.472768713	0.964749369	0.780424236	0.000121628	5007.585104	0.999182138
SREBF1	Acute upper respiratory infections of multiple or unspecified sites || id:ukb-saige-465	Weighted median	3	-0.155660035	0.119134156	0.191350462	0.8558501	0.677623821	1.08095284	0.87196483
SREBF1	Acute upper respiratory infections of multiple or unspecified sites || id:ukb-saige-465	Weighted mode	3	-0.171547776	0.13278996	0.325549968	0.842360023	0.64932878	1.092775232	0.972038736
SREBF1	Septal Deviations/Turbinate Hypertrophy || id:ukb-saige-470	Inverse variance weighted	3	0.227829641	0.123004003	0.06399521	1.255871359	0.986829299	1.598263116	0.832453081
SREBF1	Septal Deviations/Turbinate Hypertrophy || id:ukb-saige-470	MR Egger	3	2.328587867	2.699762222	0.546907861	10.26343795	0.051666479	2038.810485	0.999182138
SREBF1	Septal Deviations/Turbinate Hypertrophy || id:ukb-saige-470	Weighted median	3	0.194666794	0.078726612	0.013409905	1.214906105	1.041188275	1.417608014	0.39247255
SREBF1	Septal Deviations/Turbinate Hypertrophy || id:ukb-saige-470	Weighted mode	3	0.194718227	0.08216623	0.141283117	1.214968592	1.034245748	1.427270727	0.972038736
SREBF1	Chronic pharyngitis and nasopharyngitis || id:ukb-saige-472	Inverse variance weighted	3	0.117896972	0.17759283	0.506779212	1.125128186	0.794386648	1.593573405	0.991546728
SREBF1	Chronic pharyngitis and nasopharyngitis || id:ukb-saige-472	MR Egger	3	1.650416713	3.433601126	0.714755221	5.209150096	0.006223384	4360.207473	0.999182138
SREBF1	Chronic pharyngitis and nasopharyngitis || id:ukb-saige-472	Weighted median	3	0.106592611	0.179467855	0.552554208	1.112480949	0.782575884	1.581461795	0.946666413
SREBF1	Chronic pharyngitis and nasopharyngitis || id:ukb-saige-472	Weighted mode	3	0.043813673	0.193704435	0.842067971	1.044787665	0.714732438	1.527258602	0.973351725
SREBF1	Acute and chronic tonsillitis || id:ukb-saige-474	Inverse variance weighted	3	0.154253772	0.123209166	0.210582004	1.166786947	0.916460607	1.485488594	0.991546728
SREBF1	Acute and chronic tonsillitis || id:ukb-saige-474	MR Egger	3	2.253076054	2.344910961	0.512713421	9.516965559	0.096043945	943.0332467	0.999182138
SREBF1	Acute and chronic tonsillitis || id:ukb-saige-474	Weighted median	3	0.127095583	0.126007857	0.313151059	1.135525549	0.887027035	1.453640331	0.927773967
SREBF1	Acute and chronic tonsillitis || id:ukb-saige-474	Weighted mode	3	0.123180315	0.128927207	0.440192636	1.131088355	0.878519644	1.456268934	0.972038736
SREBF1	Epistaxis or throat hemorrhage || id:ukb-saige-477	Inverse variance weighted	3	0.163782651	0.109971232	0.136402417	1.177958259	0.949555818	1.461299729	0.960502509
SREBF1	Epistaxis or throat hemorrhage || id:ukb-saige-477	MR Egger	3	2.721688434	2.110119306	0.41984829	15.20597486	0.243133305	951.007809	0.999182138
SREBF1	Epistaxis or throat hemorrhage || id:ukb-saige-477	Weighted median	3	0.143491972	0.113556458	0.206367209	1.154297544	0.923967219	1.442045555	0.87196483
SREBF1	Epistaxis or throat hemorrhage || id:ukb-saige-477	Weighted mode	3	0.128689105	0.114093675	0.376467186	1.137336477	0.909432502	1.422353236	0.972038736
SREBF1	Other upper respiratory disease || id:ukb-saige-479	Inverse variance weighted	3	-0.033533604	0.084986614	0.693156473	0.967022415	0.818642853	1.142295871	0.991546728
SREBF1	Other upper respiratory disease || id:ukb-saige-479	MR Egger	3	-0.2381711	1.662932999	0.90943697	0.788067841	0.030272373	20.51543598	0.999182138
SREBF1	Other upper respiratory disease || id:ukb-saige-479	Weighted median	3	-0.028044897	0.088180116	0.750453796	0.97234471	0.818012285	1.155794667	0.952905958
SREBF1	Other upper respiratory disease || id:ukb-saige-479	Weighted mode	3	-0.028250558	0.097600298	0.799483684	0.972144758	0.802882307	1.177090867	0.973351725
SREBF1	Asthma || id:ukb-saige-495	Inverse variance weighted	3	-0.047158561	0.035577089	0.184994848	0.953936129	0.88968336	1.022829221	0.991546728
SREBF1	Asthma || id:ukb-saige-495	MR Egger	3	-0.198066193	0.698459155	0.824088232	0.820315552	0.208660628	3.224938085	0.999182138
SREBF1	Asthma || id:ukb-saige-495	Weighted median	3	-0.044045014	0.036531031	0.227937934	0.956910882	0.890790655	1.027938979	0.88328651
SREBF1	Asthma || id:ukb-saige-495	Weighted mode	3	-0.044415931	0.03867006	0.369559952	0.956556014	0.88673487	1.031874846	0.972038736
SREBF1	Chronic airway obstruction || id:ukb-saige-496	Inverse variance weighted	3	0.005605722	0.056463261	0.920915265	1.005621463	0.900268461	1.123303293	0.993565741
SREBF1	Chronic airway obstruction || id:ukb-saige-496	MR Egger	3	0.342096159	1.080916041	0.804867599	1.407895673	0.169229537	11.71290938	0.999182138
SREBF1	Chronic airway obstruction || id:ukb-saige-496	Weighted median	3	0.00168792	0.058358447	0.976925751	1.001689345	0.893423438	1.123075019	0.993157542
SREBF1	Chronic airway obstruction || id:ukb-saige-496	Weighted mode	3	0.00051749	0.064217277	0.994301923	1.000517624	0.882189519	1.134717082	0.999788624
SREBF1	Bronchiectasis || id:ukb-saige-496.3	Inverse variance weighted	3	0.095610676	0.127339379	0.452752845	1.100330596	0.857293876	1.412266497	0.991546728
SREBF1	Bronchiectasis || id:ukb-saige-496.3	MR Egger	3	1.691480491	2.461315849	0.616690387	5.427510142	0.043599981	675.6394362	0.999182138
SREBF1	Bronchiectasis || id:ukb-saige-496.3	Weighted median	3	0.084291223	0.128671577	0.512411013	1.087945683	0.84543409	1.400021389	0.946666413
SREBF1	Bronchiectasis || id:ukb-saige-496.3	Weighted mode	3	0.074508402	0.135385028	0.637340509	1.077354396	0.826259613	1.404755207	0.972038736
SREBF1	Postinflammatory pulmonary fibrosis || id:ukb-saige-502	Inverse variance weighted	3	0.140640291	0.183445676	0.443284246	1.151010544	0.803391423	1.649040848	0.991546728
SREBF1	Postinflammatory pulmonary fibrosis || id:ukb-saige-502	MR Egger	3	3.960281	3.512281907	0.46187866	52.47206855	0.053729583	51243.98571	0.999182138
SREBF1	Postinflammatory pulmonary fibrosis || id:ukb-saige-502	Weighted median	3	0.11904317	0.184520687	0.518831216	1.126418545	0.784571653	1.61721206	0.946666413
SREBF1	Postinflammatory pulmonary fibrosis || id:ukb-saige-502	Weighted mode	3	0.093089998	0.197416765	0.68369015	1.097560509	0.74539063	1.616117806	0.972038736
SREBF1	Respiratory failure, insufficiency, arrest || id:ukb-saige-509	Inverse variance weighted	3	-0.098219033	0.109456287	0.36953982	0.90645034	0.731430293	1.123349998	0.991546728
SREBF1	Respiratory failure, insufficiency, arrest || id:ukb-saige-509	MR Egger	3	-0.397363275	2.091669866	0.880482895	0.672089828	0.01114197	40.54083196	0.999182138
SREBF1	Respiratory failure, insufficiency, arrest || id:ukb-saige-509	Weighted median	3	-0.090678512	0.111815051	0.417383619	0.913311283	0.733567243	1.137097529	0.934000887
SREBF1	Respiratory failure, insufficiency, arrest || id:ukb-saige-509	Weighted mode	3	-0.089491216	0.124637906	0.547295469	0.914396297	0.716210249	1.167423378	0.972038736
SREBF1	Respiratory failure || id:ukb-saige-509.1	Inverse variance weighted	3	-0.098696019	0.123481921	0.424130942	0.906018078	0.711257616	1.154108918	0.991546728
SREBF1	Respiratory failure || id:ukb-saige-509.1	MR Egger	3	-0.369842013	2.354385068	0.90080626	0.690843466	0.006843632	69.73851312	0.999182138
SREBF1	Respiratory failure || id:ukb-saige-509.1	Weighted median	3	-0.089607501	0.125524267	0.475310071	0.914289973	0.714883945	1.169317286	0.940454238
SREBF1	Respiratory failure || id:ukb-saige-509.1	Weighted mode	3	-0.091962717	0.129341562	0.550816448	0.912139156	0.707886026	1.175327396	0.972038736
SREBF1	Shortness of breath || id:ukb-saige-512.7	Inverse variance weighted	3	0.116572808	0.084411032	0.167274689	1.123639317	0.952302241	1.325803154	0.991546728
SREBF1	Shortness of breath || id:ukb-saige-512.7	MR Egger	3	1.151918626	2.043833348	0.673267679	3.164258116	0.057613709	173.7872739	0.999182138
SREBF1	Shortness of breath || id:ukb-saige-512.7	Weighted median	3	0.096908978	0.0775327	0.211332045	1.101760085	0.946432984	1.282579227	0.87196483
SREBF1	Shortness of breath || id:ukb-saige-512.7	Weighted mode	3	0.09769521	0.082448873	0.357768337	1.102626665	0.938094508	1.296016075	0.972038736
SREBF1	Cough || id:ukb-saige-512.8	Inverse variance weighted	3	-0.151964641	0.102574453	0.138471856	0.859018654	0.702569768	1.050305723	0.960502509
SREBF1	Cough || id:ukb-saige-512.8	MR Egger	3	-2.119056051	1.964998194	0.47599694	0.120144986	0.002553086	5.653870811	0.999182138
SREBF1	Cough || id:ukb-saige-512.8	Weighted median	3	-0.12323285	0.105619055	0.243304396	0.884057786	0.718746758	1.087390184	0.895142117
SREBF1	Cough || id:ukb-saige-512.8	Weighted mode	3	-0.121735697	0.105909768	0.369281817	0.885382347	0.7194136	1.089640089	0.972038736
SREBF1	Abnormal sputum || id:ukb-saige-516	Inverse variance weighted	3	-0.089952498	0.116860992	0.441454554	0.9139746	0.726875518	1.149233326	0.991546728
SREBF1	Abnormal sputum || id:ukb-saige-516	MR Egger	3	-0.06396568	2.236931265	0.981800637	0.938037192	0.011697841	75.22018398	0.999182138
SREBF1	Abnormal sputum || id:ukb-saige-516	Weighted median	3	-0.089936215	0.117670276	0.44468432	0.913989482	0.725735281	1.151076426	0.937547599
SREBF1	Abnormal sputum || id:ukb-saige-516	Weighted mode	3	-0.091044154	0.126744407	0.547135508	0.912977398	0.71215251	1.170434307	0.972038736
SREBF1	Hemoptysis || id:ukb-saige-516.1	Inverse variance weighted	3	-0.059928531	0.120455441	0.618825099	0.941831843	0.743771663	1.192633795	0.991546728
SREBF1	Hemoptysis || id:ukb-saige-516.1	MR Egger	3	-0.239868658	2.334811858	0.934825045	0.786731185	0.00809831	76.42902891	0.999182138
SREBF1	Hemoptysis || id:ukb-saige-516.1	Weighted median	3	-0.056418613	0.115106481	0.624032849	0.945143403	0.754253081	1.184345248	0.948207414
SREBF1	Hemoptysis || id:ukb-saige-516.1	Weighted mode	3	-0.05647148	0.13875756	0.723445864	0.945093438	0.720048796	1.240473717	0.972038736
SREBF1	Chronic periodontitis || id:ukb-saige-523.32	Inverse variance weighted	3	0.050759469	0.232411716	0.82711495	1.052069808	0.667131904	1.659118494	0.991546728
SREBF1	Chronic periodontitis || id:ukb-saige-523.32	MR Egger	3	1.002963599	5.407499935	0.883248799	2.726349675	6.80E-05	109279.4314	0.999182138
SREBF1	Chronic periodontitis || id:ukb-saige-523.32	Weighted median	3	0.056646192	0.248738013	0.819852759	1.058281316	0.649936695	1.723182199	0.971505947
SREBF1	Chronic periodontitis || id:ukb-saige-523.32	Weighted mode	3	0.021029176	0.259347857	0.942758379	1.021251847	0.614287252	1.697830019	0.992392986
SREBF1	Other diseases of the teeth and supporting structures || id:ukb-saige-525	Inverse variance weighted	3	0.114109778	0.10642392	0.283621557	1.120875165	0.909844926	1.380851946	0.991546728
SREBF1	Other diseases of the teeth and supporting structures || id:ukb-saige-525	MR Egger	3	0.215662031	2.07209093	0.933978688	1.240682996	0.0213728	72.02118081	0.999182138
SREBF1	Other diseases of the teeth and supporting structures || id:ukb-saige-525	Weighted median	3	0.113904734	0.110157313	0.301127369	1.120645361	0.903026301	1.390708137	0.927773967
SREBF1	Other diseases of the teeth and supporting structures || id:ukb-saige-525	Weighted mode	3	0.110033529	0.112668294	0.431756464	1.116315499	0.895121043	1.392169588	0.972038736
SREBF1	Diseases of the salivary glands || id:ukb-saige-527	Inverse variance weighted	3	-0.476955986	0.249733809	0.056151565	0.620669847	0.380437166	1.012601012	0.832453081
SREBF1	Diseases of the salivary glands || id:ukb-saige-527	MR Egger	3	-4.429030572	5.65970021	0.577276013	0.011926046	1.81E-07	783.6651621	0.999182138
SREBF1	Diseases of the salivary glands || id:ukb-saige-527	Weighted median	3	-0.439009163	0.216550904	0.042633859	0.644674873	0.421705138	0.98553623	0.585820813
SREBF1	Diseases of the salivary glands || id:ukb-saige-527	Weighted mode	3	-0.321348044	0.244357166	0.319027186	0.725170816	0.449199536	1.170688458	0.972038736
SREBF1	Diseases of the oral soft tissues, excluding lesions specific for gingiva and tongue || id:ukb-saige-528	Inverse variance weighted	3	-0.09139726	0.114228416	0.423637116	0.912655077	0.729580947	1.141668096	0.991546728
SREBF1	Diseases of the oral soft tissues, excluding lesions specific for gingiva and tongue || id:ukb-saige-528	MR Egger	3	-3.116042099	1.702297879	0.318309307	0.044332284	0.001576503	1.246652232	0.999182138
SREBF1	Diseases of the oral soft tissues, excluding lesions specific for gingiva and tongue || id:ukb-saige-528	Weighted median	3	-0.086816254	0.087759938	0.322542317	0.916845547	0.771957539	1.088927454	0.927773967
SREBF1	Diseases of the oral soft tissues, excluding lesions specific for gingiva and tongue || id:ukb-saige-528	Weighted mode	3	-0.014181899	0.098461027	0.898675575	0.98591819	0.812885097	1.195783612	0.979229128
SREBF1	Diseases of lips || id:ukb-saige-528.5	Inverse variance weighted	3	-0.034722207	0.223087243	0.876313584	0.965873692	0.623770228	1.495601982	0.991546728
SREBF1	Diseases of lips || id:ukb-saige-528.5	MR Egger	3	-0.101381373	6.194436378	0.989581679	0.903588363	4.82E-06	169348.4876	0.999182138
SREBF1	Diseases of lips || id:ukb-saige-528.5	Weighted median	3	-0.015145413	0.216330466	0.944185269	0.984968702	0.644582069	1.505104454	0.989909245
SREBF1	Diseases of lips || id:ukb-saige-528.5	Weighted mode	3	-0.027157275	0.235893148	0.918862506	0.973208168	0.612927976	1.545261721	0.987396449
SREBF1	Diseases and other conditions of the tongue || id:ukb-saige-529	Inverse variance weighted	3	-0.031540243	0.154844583	0.838596009	0.968951962	0.715312602	1.31252812	0.991546728
SREBF1	Diseases and other conditions of the tongue || id:ukb-saige-529	MR Egger	3	-1.885367334	2.967203755	0.639644884	0.151773298	0.000452335	50.92490136	0.999182138
SREBF1	Diseases and other conditions of the tongue || id:ukb-saige-529	Weighted median	3	-0.020176278	0.16143048	0.900535966	0.980025901	0.71420873	1.344776009	0.978722549
SREBF1	Diseases and other conditions of the tongue || id:ukb-saige-529	Weighted mode	3	-0.008557489	0.17722656	0.965876816	0.991479022	0.700527577	1.403271882	0.997164077
SREBF1	Diseases of esophagus || id:ukb-saige-530	Inverse variance weighted	3	0.060448868	0.03154272	0.055312591	1.062313277	0.998626081	1.130062113	0.832453081
SREBF1	Diseases of esophagus || id:ukb-saige-530	MR Egger	3	0.053018453	0.825524759	0.959169845	1.054449103	0.209085907	5.317732453	0.999182138
SREBF1	Diseases of esophagus || id:ukb-saige-530	Weighted median	3	0.062740979	0.034318058	0.067516452	1.064751011	0.995487797	1.138833363	0.701498177
SREBF1	Diseases of esophagus || id:ukb-saige-530	Weighted mode	3	0.060933165	0.036940722	0.240827396	1.062827878	0.988594886	1.14263498	0.972038736
SREBF1	Esophagitis, GERD and related diseases || id:ukb-saige-530.1	Inverse variance weighted	3	0.057089853	0.034647717	0.099409455	1.058750938	0.989238649	1.133147749	0.874496339
SREBF1	Esophagitis, GERD and related diseases || id:ukb-saige-530.1	MR Egger	3	0.366997673	0.896180601	0.752558432	1.44339456	0.24919581	8.360444964	0.999182138
SREBF1	Esophagitis, GERD and related diseases || id:ukb-saige-530.1	Weighted median	3	0.055363373	0.035851145	0.122526145	1.056924603	0.985205656	1.133864396	0.808309138
SREBF1	Esophagitis, GERD and related diseases || id:ukb-saige-530.1	Weighted mode	3	0.044590376	0.037381025	0.355249504	1.04559947	0.971730834	1.125083422	0.972038736
SREBF1	Ulcer of esophagus || id:ukb-saige-530.12	Inverse variance weighted	3	0.027970973	0.07753771	0.718293634	1.028365833	0.883377245	1.197151378	0.991546728
SREBF1	Ulcer of esophagus || id:ukb-saige-530.12	MR Egger	3	0.5840851	1.45859056	0.757518008	1.7933495	0.102822364	31.27823845	0.999182138
SREBF1	Ulcer of esophagus || id:ukb-saige-530.12	Weighted median	3	0.010193188	0.079612759	0.898121591	1.010245315	0.864289221	1.180849618	0.978722549
SREBF1	Ulcer of esophagus || id:ukb-saige-530.12	Weighted mode	3	0.006689791	0.086022494	0.945092725	1.006712218	0.850514092	1.191596352	0.992392986
SREBF1	Reflux esophagitis || id:ukb-saige-530.14	Inverse variance weighted	3	0.08860724	0.053365633	0.096837995	1.092651422	0.984137751	1.213130102	0.874496339
SREBF1	Reflux esophagitis || id:ukb-saige-530.14	MR Egger	3	0.76769748	1.047688733	0.597419733	2.154799069	0.276436971	16.79644734	0.999182138
SREBF1	Reflux esophagitis || id:ukb-saige-530.14	Weighted median	3	0.086286299	0.056729919	0.128259431	1.090118383	0.975403212	1.21832497	0.80870237
SREBF1	Reflux esophagitis || id:ukb-saige-530.14	Weighted mode	3	0.077921216	0.057632082	0.308958923	1.081037487	0.965569047	1.210314324	0.972038736
SREBF1	Heartburn || id:ukb-saige-530.9	Inverse variance weighted	3	0.122021868	0.120192568	0.31000109	1.129778808	0.892654595	1.429892551	0.991546728
SREBF1	Heartburn || id:ukb-saige-530.9	MR Egger	3	1.679052602	2.325028636	0.601828104	5.360475063	0.056246946	510.8667177	0.999182138
SREBF1	Heartburn || id:ukb-saige-530.9	Weighted median	3	0.09320461	0.12449857	0.454074211	1.09768631	0.860008861	1.401049791	0.937547599
SREBF1	Heartburn || id:ukb-saige-530.9	Weighted mode	3	0.073606573	0.133311189	0.636313025	1.076383243	0.828877123	1.39779571	0.972038736
SREBF1	Hemorrhage from gastrointestinal ulcer || id:ukb-saige-531.1	Inverse variance weighted	3	-0.178039211	0.264084094	0.500199299	0.836909607	0.49875313	1.404337434	0.991546728
SREBF1	Hemorrhage from gastrointestinal ulcer || id:ukb-saige-531.1	MR Egger	3	-7.250267036	4.220775798	0.335622427	0.000709985	1.81E-07	2.780007227	0.999182138
SREBF1	Hemorrhage from gastrointestinal ulcer || id:ukb-saige-531.1	Weighted median	3	-0.139249933	0.239682606	0.561256371	0.870010557	0.54387935	1.391702717	0.948207414
SREBF1	Hemorrhage from gastrointestinal ulcer || id:ukb-saige-531.1	Weighted mode	3	-0.084189164	0.228670675	0.748063491	0.919257349	0.587203591	1.439081925	0.972038736
SREBF1	Gastric ulcer || id:ukb-saige-531.2	Inverse variance weighted	3	0.175695794	0.085245862	0.039298483	1.192075367	1.008651111	1.408855515	0.80613736
SREBF1	Gastric ulcer || id:ukb-saige-531.2	MR Egger	3	1.839019173	1.673048462	0.469937456	6.290365474	0.236890845	167.0334611	0.999182138
SREBF1	Gastric ulcer || id:ukb-saige-531.2	Weighted median	3	0.172838759	0.085120757	0.042304473	1.188674426	1.006020125	1.404491677	0.585820813
SREBF1	Gastric ulcer || id:ukb-saige-531.2	Weighted mode	3	0.141425028	0.094014023	0.271414445	1.15191414	0.958062314	1.384989438	0.972038736
SREBF1	Duodenal ulcer || id:ukb-saige-531.3	Inverse variance weighted	3	-0.110696477	0.102034403	0.277968755	0.895210424	0.732945518	1.093398737	0.991546728
SREBF1	Duodenal ulcer || id:ukb-saige-531.3	MR Egger	3	-0.332775372	1.945960088	0.892175713	0.716931219	0.01581404	32.50215521	0.999182138
SREBF1	Duodenal ulcer || id:ukb-saige-531.3	Weighted median	3	-0.105834661	0.101080988	0.295086497	0.89957337	0.737895253	1.096676316	0.927773967
SREBF1	Duodenal ulcer || id:ukb-saige-531.3	Weighted mode	3	-0.105310137	0.105911049	0.42483976	0.900045342	0.731326117	1.10768862	0.972038736
SREBF1	Gastritis and duodenitis || id:ukb-saige-535	Inverse variance weighted	3	0.062345865	0.034400071	0.069928115	1.064330395	0.994934597	1.138566488	0.872343418
SREBF1	Gastritis and duodenitis || id:ukb-saige-535	MR Egger	3	0.584267534	0.66538632	0.541267005	1.793676696	0.48680597	6.60894954	0.999182138
SREBF1	Gastritis and duodenitis || id:ukb-saige-535	Weighted median	3	0.050753474	0.036769584	0.167490808	1.0520635	0.978910646	1.130682982	0.835306724
SREBF1	Gastritis and duodenitis || id:ukb-saige-535	Weighted mode	3	0.045264083	0.041607607	0.390280999	1.046304134	0.964363649	1.135206976	0.972038736
SREBF1	Duodenitis || id:ukb-saige-535.6	Inverse variance weighted	3	-0.059332475	0.063669689	0.351398832	0.942393395	0.831831763	1.067650155	0.991546728
SREBF1	Duodenitis || id:ukb-saige-535.6	MR Egger	3	-0.689723872	1.230657924	0.674794351	0.501714587	0.044967584	5.597755199	0.999182138
SREBF1	Duodenitis || id:ukb-saige-535.6	Weighted median	3	-0.049087216	0.064160219	0.444228403	0.952098088	0.8395903	1.07968228	0.937547599
SREBF1	Duodenitis || id:ukb-saige-535.6	Weighted mode	3	-0.048858187	0.065337372	0.532560622	0.952316171	0.837847282	1.082424099	0.972038736
SREBF1	Other specified gastritis || id:ukb-saige-535.8	Inverse variance weighted	3	0.07904475	0.063338186	0.212038614	1.082252751	0.955903707	1.225302307	0.991546728
SREBF1	Other specified gastritis || id:ukb-saige-535.8	MR Egger	3	0.023729686	1.207476997	0.987490575	1.024013475	0.09604627	10.91769207	0.999182138
SREBF1	Other specified gastritis || id:ukb-saige-535.8	Weighted median	3	0.078743134	0.065482939	0.229170455	1.081926377	0.951606733	1.230092899	0.88328651
SREBF1	Other specified gastritis || id:ukb-saige-535.8	Weighted mode	3	0.081159946	0.067415956	0.351793166	1.084544351	0.950302116	1.237750006	0.972038736
SREBF1	Other disorders of stomach and duodenum || id:ukb-saige-537	Inverse variance weighted	3	0.077429675	0.125407462	0.53695458	1.080506243	0.845041999	1.381580729	0.991546728
SREBF1	Other disorders of stomach and duodenum || id:ukb-saige-537	MR Egger	3	3.070712907	1.828958352	0.341984477	21.55726552	0.598071204	777.0240297	0.999182138
SREBF1	Other disorders of stomach and duodenum || id:ukb-saige-537	Weighted median	3	0.04541353	0.097063093	0.639872989	1.046460513	0.865169244	1.26574033	0.948207414
SREBF1	Other disorders of stomach and duodenum || id:ukb-saige-537	Weighted mode	3	0.036073413	0.097681082	0.747339457	1.036731953	0.856088511	1.255493012	0.972038736
SREBF1	Inguinal hernia || id:ukb-saige-550.1	Inverse variance weighted	3	-0.063791194	0.0461368	0.166771227	0.938200881	0.857084024	1.026994868	0.991546728
SREBF1	Inguinal hernia || id:ukb-saige-550.1	MR Egger	3	-0.106993509	0.890964882	0.923914437	0.898531505	0.15672154	5.151550094	0.999182138
SREBF1	Inguinal hernia || id:ukb-saige-550.1	Weighted median	3	-0.06395094	0.044824411	0.153666684	0.938051019	0.859154266	1.024192917	0.822788617
SREBF1	Inguinal hernia || id:ukb-saige-550.1	Weighted mode	3	-0.062112047	0.05021063	0.341618102	0.939777582	0.851696631	1.036967708	0.972038736
SREBF1	Umbilical hernia || id:ukb-saige-550.4	Inverse variance weighted	3	0.121304402	0.091826387	0.186495027	1.128968521	0.943012901	1.351593302	0.991546728
SREBF1	Umbilical hernia || id:ukb-saige-550.4	MR Egger	3	0.852841933	1.73017934	0.708448209	2.34630543	0.07899983	69.68558205	0.999182138
SREBF1	Umbilical hernia || id:ukb-saige-550.4	Weighted median	3	0.113078424	0.094209525	0.230028079	1.119719743	0.93092902	1.346796882	0.88328651
SREBF1	Umbilical hernia || id:ukb-saige-550.4	Weighted mode	3	0.09851941	0.108169919	0.458549989	1.103535824	0.892709882	1.364151264	0.972038736
SREBF1	Ventral hernia || id:ukb-saige-550.5	Inverse variance weighted	3	0.128556261	0.096514352	0.182863104	1.137185398	0.941188473	1.373997523	0.991546728
SREBF1	Ventral hernia || id:ukb-saige-550.5	MR Egger	3	2.41315746	1.828958352	0.412876501	11.16917174	0.30987047	402.5888546	0.999182138
SREBF1	Ventral hernia || id:ukb-saige-550.5	Weighted median	3	0.103635375	0.097992913	0.290246824	1.109195941	0.915366512	1.344068872	0.927773967
SREBF1	Ventral hernia || id:ukb-saige-550.5	Weighted mode	3	0.097115727	0.102273926	0.442557122	1.101987896	0.901819249	1.346586163	0.972038736
SREBF1	Inflammatory bowel disease and other gastroenteritis and colitis || id:ukb-saige-555	Inverse variance weighted	3	-0.030966875	0.081882034	0.705290288	0.969507688	0.825756237	1.138284054	0.991546728
SREBF1	Inflammatory bowel disease and other gastroenteritis and colitis || id:ukb-saige-555	MR Egger	3	-0.878768786	2.066839801	0.744066797	0.415293913	0.007228131	23.86080666	0.999182138
SREBF1	Inflammatory bowel disease and other gastroenteritis and colitis || id:ukb-saige-555	Weighted median	3	-0.014366961	0.0816707	0.860362074	0.985735752	0.839925962	1.156857886	0.977737558
SREBF1	Inflammatory bowel disease and other gastroenteritis and colitis || id:ukb-saige-555	Weighted mode	3	-0.014542753	0.089609286	0.885991395	0.985562482	0.826812814	1.174792395	0.975622594
SREBF1	Ulcerative colitis || id:ukb-saige-555.2	Inverse variance weighted	3	-0.095447771	0.158111792	0.546061275	0.908965835	0.666745487	1.239181824	0.991546728
SREBF1	Ulcerative colitis || id:ukb-saige-555.2	MR Egger	3	-0.342392529	4.199813674	0.94821369	0.710069427	0.00018895	2668.421218	0.999182138
SREBF1	Ulcerative colitis || id:ukb-saige-555.2	Weighted median	3	-0.080021829	0.101879288	0.4321855	0.923096195	0.756006554	1.127115342	0.934000887
SREBF1	Ulcerative colitis || id:ukb-saige-555.2	Weighted mode	3	-0.089527625	0.107658644	0.493116837	0.914363005	0.740419347	1.129170528	0.972038736
SREBF1	Ulceration of the lower GI tract || id:ukb-saige-556	Inverse variance weighted	3	-0.156326991	0.195984267	0.425073211	0.855279476	0.58248249	1.255836862	0.991546728
SREBF1	Ulceration of the lower GI tract || id:ukb-saige-556	MR Egger	3	-2.116443991	4.932614308	0.741969001	0.120459222	7.62E-06	1903.558012	0.999182138
SREBF1	Ulceration of the lower GI tract || id:ukb-saige-556	Weighted median	3	-0.144901982	0.176519665	0.411712947	0.865107085	0.612087199	1.22271838	0.934000887
SREBF1	Ulceration of the lower GI tract || id:ukb-saige-556	Weighted mode	3	-0.074759212	0.1850839	0.725367099	0.927966902	0.645633253	1.333764283	0.972038736
SREBF1	Paralytic ileus || id:ukb-saige-560.1	Inverse variance weighted	3	0.338474674	0.240608461	0.15950311	1.402806221	0.875361872	2.248059179	0.991546728
SREBF1	Paralytic ileus || id:ukb-saige-560.1	MR Egger	3	1.479573193	4.600636898	0.801912386	4.391071142	0.000532634	36200.25758	0.999182138
SREBF1	Paralytic ileus || id:ukb-saige-560.1	Weighted median	3	0.315597092	0.249789733	0.20642714	1.371077726	0.840304642	2.237110253	0.87196483
SREBF1	Paralytic ileus || id:ukb-saige-560.1	Weighted mode	3	0.313012746	0.260061348	0.35187351	1.367538962	0.82143087	2.276713575	0.972038736
SREBF1	Symptoms involving digestive system || id:ukb-saige-561	Inverse variance weighted	3	0.078756491	0.045532801	0.083690148	1.081940828	0.989567007	1.182937534	0.872343418
SREBF1	Symptoms involving digestive system || id:ukb-saige-561	MR Egger	3	0.40292704	0.858319598	0.720587765	1.496197725	0.278209912	8.046469719	0.999182138
SREBF1	Symptoms involving digestive system || id:ukb-saige-561	Weighted median	3	0.078823849	0.045068767	0.080296485	1.082013708	0.990534151	1.181941746	0.701498177
SREBF1	Symptoms involving digestive system || id:ukb-saige-561	Weighted mode	3	0.067927284	0.050347807	0.309730526	1.070287479	0.969713687	1.181292274	0.972038736
SREBF1	Flatulence || id:ukb-saige-561.2	Inverse variance weighted	3	0.060217361	0.134219845	0.653686164	1.062067373	0.816397806	1.381663568	0.991546728
SREBF1	Flatulence || id:ukb-saige-561.2	MR Egger	3	2.761182756	2.587805082	0.479372354	15.81854136	0.099170449	2523.19369	0.999182138
SREBF1	Flatulence || id:ukb-saige-561.2	Weighted median	3	0.044483823	0.139755115	0.750258632	1.045488064	0.794981685	1.374931414	0.952905958
SREBF1	Flatulence || id:ukb-saige-561.2	Weighted mode	3	0.028101193	0.14610961	0.865242959	1.028499757	0.772383846	1.369541523	0.975622594
SREBF1	Diverticulosis and diverticulitis || id:ukb-saige-562	Inverse variance weighted	3	-0.080845891	0.035577089	0.023061489	0.92233582	0.860211504	0.988946744	0.665366652
SREBF1	Diverticulosis and diverticulitis || id:ukb-saige-562	MR Egger	3	-0.0093957	0.698459155	0.991436683	0.990648302	0.251987538	3.894573776	0.999182138
SREBF1	Diverticulosis and diverticulitis || id:ukb-saige-562	Weighted median	3	-0.080067812	0.036910084	0.030062453	0.92305375	0.858634813	0.992305708	0.5820699
SREBF1	Diverticulosis and diverticulitis || id:ukb-saige-562	Weighted mode	3	-0.083244019	0.036333198	0.149053402	0.920126592	0.856880263	0.988041132	0.972038736
SREBF1	Diverticulosis || id:ukb-saige-562.1	Inverse variance weighted	3	-0.077787959	0.035577089	0.02878181	0.925160578	0.862845999	0.991975505	0.74736766
SREBF1	Diverticulosis || id:ukb-saige-562.1	MR Egger	3	-0.033026672	0.698459155	0.969919811	0.967512753	0.246102634	3.803620104	0.999182138
SREBF1	Diverticulosis || id:ukb-saige-562.1	Weighted median	3	-0.076788167	0.037475551	0.040460124	0.926086008	0.860501219	0.996669471	0.585820813
SREBF1	Diverticulosis || id:ukb-saige-562.1	Weighted mode	3	-0.078801967	0.041468115	0.19777383	0.924222933	0.85207607	1.002478605	0.972038736
SREBF1	Constipation || id:ukb-saige-563	Inverse variance weighted	3	0.199105144	0.053392864	0.000192196	1.220310267	1.099059849	1.354937268	0.149720739
SREBF1	Constipation || id:ukb-saige-563	MR Egger	3	0.322902224	1.054393254	0.81081196	1.381130302	0.174870679	10.90818038	0.999182138
SREBF1	Constipation || id:ukb-saige-563	Weighted median	3	0.195215975	0.055429976	0.000428549	1.215573492	1.090431208	1.355077608	0.111137059
SREBF1	Constipation || id:ukb-saige-563	Weighted mode	3	0.195014727	0.059098028	0.080854105	1.215328885	1.082401941	1.364580237	0.972038736
SREBF1	Irritable Bowel Syndrome || id:ukb-saige-564.1	Inverse variance weighted	3	0.032099411	0.074514058	0.666625948	1.032620154	0.892304228	1.195000931	0.991546728
SREBF1	Irritable Bowel Syndrome || id:ukb-saige-564.1	MR Egger	3	0.033487321	1.439607633	0.985193989	1.034054333	0.06153534	17.3764924	0.999182138
SREBF1	Irritable Bowel Syndrome || id:ukb-saige-564.1	Weighted median	3	0.032207315	0.07528915	0.668810113	1.032731584	0.891045828	1.196946881	0.948207414
SREBF1	Irritable Bowel Syndrome || id:ukb-saige-564.1	Weighted mode	3	0.032052124	0.084867821	0.741988169	1.032571326	0.874337515	1.219441606	0.972038736
SREBF1	Abnormal findings on exam of gastrointestinal tract/ abdominal area || id:ukb-saige-564.8	Inverse variance weighted	3	0.097102238	0.134743098	0.471126597	1.101973031	0.846204491	1.43504859	0.991546728
SREBF1	Abnormal findings on exam of gastrointestinal tract/ abdominal area || id:ukb-saige-564.8	MR Egger	3	3.087824299	2.607110769	0.446389558	21.92931441	0.132375485	3632.808817	0.999182138
SREBF1	Abnormal findings on exam of gastrointestinal tract/ abdominal area || id:ukb-saige-564.8	Weighted median	3	0.091121429	0.136050937	0.503011013	1.095402011	0.839005173	1.430152761	0.946666413
SREBF1	Abnormal findings on exam of gastrointestinal tract/ abdominal area || id:ukb-saige-564.8	Weighted mode	3	0.03602423	0.14633156	0.828501922	1.036680965	0.778189176	1.381036201	0.973351725
SREBF1	Chronic liver disease and cirrhosis || id:ukb-saige-571	Inverse variance weighted	3	-0.086116661	0.102574453	0.40115922	0.91748719	0.750389714	1.121794087	0.991546728
SREBF1	Chronic liver disease and cirrhosis || id:ukb-saige-571	MR Egger	3	-1.315786408	1.964998194	0.624369555	0.268263276	0.005700606	12.62412988	0.999182138
SREBF1	Chronic liver disease and cirrhosis || id:ukb-saige-571	Weighted median	3	-0.075146507	0.104471385	0.471954681	0.927607575	0.755851447	1.138392759	0.939081181
SREBF1	Chronic liver disease and cirrhosis || id:ukb-saige-571	Weighted mode	3	-0.03348441	0.11683333	0.801380909	0.967069988	0.769143488	1.215929636	0.973351725
SREBF1	Cholelithiasis with acute cholecystitis || id:ukb-saige-574.11	Inverse variance weighted	3	-0.113589708	0.141367165	0.421680929	0.892624117	0.676603836	1.177613503	0.991546728
SREBF1	Cholelithiasis with acute cholecystitis || id:ukb-saige-574.11	MR Egger	3	-0.753107429	2.724061187	0.828286046	0.470900985	0.002260278	98.10638945	0.999182138
SREBF1	Cholelithiasis with acute cholecystitis || id:ukb-saige-574.11	Weighted median	3	-0.108246446	0.146552246	0.460137668	0.897406407	0.673350793	1.196015907	0.938378839
SREBF1	Cholelithiasis with acute cholecystitis || id:ukb-saige-574.11	Weighted mode	3	-0.087742338	0.15878067	0.636050215	0.915996864	0.671022607	1.250405346	0.972038736
SREBF1	Calculus of bile duct || id:ukb-saige-574.2	Inverse variance weighted	3	0.062863006	0.168494966	0.70908491	1.064880947	0.765376716	1.481586005	0.991546728
SREBF1	Calculus of bile duct || id:ukb-saige-574.2	MR Egger	3	3.382033639	3.237121935	0.486064851	29.43056144	0.051677885	16760.70825	0.999182138
SREBF1	Calculus of bile duct || id:ukb-saige-574.2	Weighted median	3	0.012884692	0.108579155	0.905539696	1.012968058	0.818787696	1.253199444	0.978722549
SREBF1	Calculus of bile duct || id:ukb-saige-574.2	Weighted mode	3	0.012207818	0.111915247	0.923096568	1.012282637	0.812900904	1.260567103	0.990567541
SREBF1	Cholecystitis without cholelithiasis || id:ukb-saige-574.3	Inverse variance weighted	3	0.067353883	0.105894817	0.524747003	1.069673951	0.869184418	1.316409197	0.991546728
SREBF1	Cholecystitis without cholelithiasis || id:ukb-saige-574.3	MR Egger	3	0.175512757	2.052192285	0.94568557	1.191857193	0.02134828	66.54042352	0.999182138
SREBF1	Cholecystitis without cholelithiasis || id:ukb-saige-574.3	Weighted median	3	0.067457169	0.106961061	0.528256096	1.069784438	0.867459451	1.319299412	0.946666413
SREBF1	Cholecystitis without cholelithiasis || id:ukb-saige-574.3	Weighted mode	3	0.063329663	0.114451153	0.635631694	1.065377997	0.851296671	1.333295801	0.972038736
SREBF1	Other disorders of biliary tract || id:ukb-saige-575.8	Inverse variance weighted	3	-0.12225151	0.169147513	0.469832963	0.884925773	0.635222063	1.232787191	0.991546728
SREBF1	Other disorders of biliary tract || id:ukb-saige-575.8	MR Egger	3	-1.173327508	4.128667829	0.823726249	0.309335909	9.46E-05	1011.168059	0.999182138
SREBF1	Other disorders of biliary tract || id:ukb-saige-575.8	Weighted median	3	-0.095754394	0.179608472	0.593944635	0.908687168	0.639040786	1.292112157	0.948207414
SREBF1	Other disorders of biliary tract || id:ukb-saige-575.8	Weighted mode	3	-0.0999573	0.182182837	0.638302397	0.904876056	0.63315776	1.293201674	0.972038736
SREBF1	Blood in stool || id:ukb-saige-578.2	Inverse variance weighted	3	-0.178622061	0.106164048	0.09247001	0.836421956	0.67929241	1.029897697	0.872343418
SREBF1	Blood in stool || id:ukb-saige-578.2	MR Egger	3	-2.107379723	2.062239964	0.493108307	0.12155606	0.002134826	6.921348406	0.999182138
SREBF1	Blood in stool || id:ukb-saige-578.2	Weighted median	3	-0.151448341	0.105287503	0.15031306	0.85946228	0.69920462	1.056450986	0.820568842
SREBF1	Blood in stool || id:ukb-saige-578.2	Weighted mode	3	-0.149987459	0.112005078	0.312436194	0.86071877	0.691067751	1.072017615	0.972038736
SREBF1	Hemorrhage of gastrointestinal tract || id:ukb-saige-578.9	Inverse variance weighted	3	0.072706272	0.112490307	0.518063291	1.075414611	0.862625417	1.340693844	0.991546728
SREBF1	Hemorrhage of gastrointestinal tract || id:ukb-saige-578.9	MR Egger	3	0.109080006	3.073304055	0.977414096	1.115251574	0.00269975	460.7040921	0.999182138
SREBF1	Hemorrhage of gastrointestinal tract || id:ukb-saige-578.9	Weighted median	3	0.06331696	0.077960294	0.416694472	1.065364464	0.914401784	1.241250248	0.934000887
SREBF1	Hemorrhage of gastrointestinal tract || id:ukb-saige-578.9	Weighted mode	3	0.070658835	0.094320905	0.531901945	1.07321502	0.892070478	1.291142917	0.972038736
SREBF1	Other symptoms involving abdomen and pelvis || id:ukb-saige-579	Inverse variance weighted	3	0.055145333	0.095688127	0.564410546	1.056694176	0.875987555	1.274678591	0.991546728
SREBF1	Other symptoms involving abdomen and pelvis || id:ukb-saige-579	MR Egger	3	0.152942491	1.838282972	0.947155858	1.165257965	0.031742712	42.77599656	0.999182138
SREBF1	Other symptoms involving abdomen and pelvis || id:ukb-saige-579	Weighted median	3	0.05091236	0.09900166	0.607071872	1.052230672	0.866640624	1.277564605	0.948207414
SREBF1	Other symptoms involving abdomen and pelvis || id:ukb-saige-579	Weighted mode	3	0.052155118	0.099890861	0.653655189	1.053539153	0.866207346	1.281384591	0.972038736
SREBF1	Nonspecific abnormal findings in stool contents || id:ukb-saige-579.8	Inverse variance weighted	3	0.104463459	0.134485117	0.437296873	1.110114829	0.852887719	1.44492048	0.991546728
SREBF1	Nonspecific abnormal findings in stool contents || id:ukb-saige-579.8	MR Egger	3	0.790370546	2.597534349	0.811957657	2.204213038	0.013557752	358.3599292	0.999182138
SREBF1	Nonspecific abnormal findings in stool contents || id:ukb-saige-579.8	Weighted median	3	0.100968513	0.13885609	0.467137129	1.106241809	0.842661939	1.452267965	0.938378839
SREBF1	Nonspecific abnormal findings in stool contents || id:ukb-saige-579.8	Weighted mode	3	0.096076677	0.143121115	0.571180413	1.10084347	0.831569243	1.457312611	0.972038736
SREBF1	Nephritis; nephrosis; renal sclerosis || id:ukb-saige-580	Inverse variance weighted	3	-0.0835405	0.141629952	0.555290874	0.919853832	0.69688477	1.214162096	0.991546728
SREBF1	Nephritis; nephrosis; renal sclerosis || id:ukb-saige-580	MR Egger	3	-0.170953822	2.733694566	0.960240239	0.842860494	0.003969976	178.9466161	0.999182138
SREBF1	Nephritis; nephrosis; renal sclerosis || id:ukb-saige-580	Weighted median	3	-0.074941727	0.146504352	0.608978287	0.92779755	0.696219527	1.23640355	0.948207414
SREBF1	Nephritis; nephrosis; renal sclerosis || id:ukb-saige-580	Weighted mode	3	-0.080153947	0.165993691	0.67687337	0.922974247	0.666642352	1.277868797	0.972038736
SREBF1	Glomerulonephritis || id:ukb-saige-580.1	Inverse variance weighted	3	-0.152873952	0.169147513	0.366106385	0.858237894	0.61606483	1.195608395	0.991546728
SREBF1	Glomerulonephritis || id:ukb-saige-580.1	MR Egger	3	-0.792313184	3.239849944	0.847309927	0.452796182	0.000790837	259.2499637	0.999182138
SREBF1	Glomerulonephritis || id:ukb-saige-580.1	Weighted median	3	-0.146310343	0.174812748	0.402618059	0.86388956	0.613274081	1.216919473	0.934000887
SREBF1	Glomerulonephritis || id:ukb-saige-580.1	Weighted mode	3	-0.144032667	0.188108311	0.52388141	0.865859463	0.598861482	1.251896527	0.972038736
SREBF1	Acute renal failure || id:ukb-saige-585.1	Inverse variance weighted	3	-0.045856639	0.096287653	0.633898915	0.955178888	0.790902613	1.153576551	0.991546728
SREBF1	Acute renal failure || id:ukb-saige-585.1	MR Egger	3	-0.712388843	2.533637688	0.825505395	0.490471138	0.003419302	70.35409741	0.999182138
SREBF1	Acute renal failure || id:ukb-saige-585.1	Weighted median	3	-0.029786484	0.080582603	0.711651386	0.970652762	0.828839802	1.136729657	0.951314052
SREBF1	Acute renal failure || id:ukb-saige-585.1	Weighted mode	3	-0.029946135	0.096038898	0.78468669	0.970497808	0.803978803	1.171506005	0.973351725
SREBF1	Other disorders of the kidney and ureters || id:ukb-saige-586	Inverse variance weighted	3	0.234220279	0.095429721	0.014112989	1.263922877	1.048308619	1.523884294	0.646706986
SREBF1	Other disorders of the kidney and ureters || id:ukb-saige-586	MR Egger	3	0.322716914	1.828958352	0.888813877	1.380874389	0.03831011	49.77313012	0.999182138
SREBF1	Other disorders of the kidney and ureters || id:ukb-saige-586	Weighted median	3	0.236133713	0.100751644	0.019092463	1.266343625	1.039417531	1.542812324	0.432391751
SREBF1	Other disorders of the kidney and ureters || id:ukb-saige-586	Weighted mode	3	0.230779934	0.111853257	0.1751633	1.259582018	1.011614481	1.568331505	0.972038736
SREBF1	Cyst of kidney, acquired || id:ukb-saige-586.2	Inverse variance weighted	3	0.411212493	0.257770466	0.110652737	1.508645899	0.910266722	2.500379716	0.915451252
SREBF1	Cyst of kidney, acquired || id:ukb-saige-586.2	MR Egger	3	0.698310645	6.979614	0.936517426	2.010353636	2.30E-06	1755657.668	0.999182138
SREBF1	Cyst of kidney, acquired || id:ukb-saige-586.2	Weighted median	3	0.382041227	0.163492399	0.019452071	1.465272493	1.063532724	2.018765788	0.432391751
SREBF1	Cyst of kidney, acquired || id:ukb-saige-586.2	Weighted mode	3	0.395190477	0.178701195	0.15753483	1.484666959	1.045961057	2.107378629	0.972038736
SREBF1	Stricture/obstruction of ureter || id:ukb-saige-586.4	Inverse variance weighted	3	0.139585049	0.276569688	0.61376873	1.14979659	0.668651996	1.977160326	0.991546728
SREBF1	Stricture/obstruction of ureter || id:ukb-saige-586.4	MR Egger	3	1.603671275	7.438225663	0.864814891	4.971249787	2.32E-06	10666233.63	0.999182138
SREBF1	Stricture/obstruction of ureter || id:ukb-saige-586.4	Weighted median	3	0.14051451	0.194967618	0.471089858	1.150865779	0.785352968	1.686492691	0.939081181
SREBF1	Stricture/obstruction of ureter || id:ukb-saige-586.4	Weighted mode	3	0.085000986	0.21605612	0.731986961	1.08871814	0.712860871	1.662746879	0.972038736
SREBF1	Pyelonephritis || id:ukb-saige-590	Inverse variance weighted	3	-0.154038619	0.167992593	0.359175672	0.857238915	0.616742242	1.191516498	0.991546728
SREBF1	Pyelonephritis || id:ukb-saige-590	MR Egger	3	-2.654283078	3.881366415	0.618151337	0.070349256	3.49E-05	141.6267529	0.999182138
SREBF1	Pyelonephritis || id:ukb-saige-590	Weighted median	3	-0.111489752	0.158786138	0.48259322	0.894500558	0.655268252	1.22107434	0.942095901
SREBF1	Pyelonephritis || id:ukb-saige-590	Weighted mode	3	-0.110123549	0.154390516	0.549671542	0.895723463	0.661841644	1.212254516	0.972038736
SREBF1	Urinary tract infection || id:ukb-saige-591	Inverse variance weighted	3	-0.042583978	0.049581283	0.390411115	0.958309985	0.869564042	1.056113159	0.991546728
SREBF1	Urinary tract infection || id:ukb-saige-591	MR Egger	3	-0.151001378	0.954300505	0.900094348	0.859846513	0.132465854	5.581332862	0.999182138
SREBF1	Urinary tract infection || id:ukb-saige-591	Weighted median	3	-0.040083913	0.053471155	0.453473855	0.96070882	0.86511972	1.066859784	0.937547599
SREBF1	Urinary tract infection || id:ukb-saige-591	Weighted mode	3	-0.040243151	0.053368551	0.529502161	0.960555851	0.865155941	1.066475417	0.972038736
SREBF1	Calculus of lower urinary tract || id:ukb-saige-594.2	Inverse variance weighted	3	0.052510516	0.197740166	0.790583404	1.053913645	0.715295017	1.552833367	0.991546728
SREBF1	Calculus of lower urinary tract || id:ukb-saige-594.2	MR Egger	3	0.769818067	3.784546515	0.872247522	2.159373356	0.001296751	3595.826826	0.999182138
SREBF1	Calculus of lower urinary tract || id:ukb-saige-594.2	Weighted median	3	0.038429526	0.204325074	0.850813684	1.039177491	0.696249213	1.551010526	0.977737558
SREBF1	Calculus of lower urinary tract || id:ukb-saige-594.2	Weighted mode	3	0.038070907	0.196183501	0.864054432	1.038804889	0.707195058	1.525909414	0.975622594
SREBF1	Other disorders of bladder || id:ukb-saige-596	Inverse variance weighted	3	0.058975796	0.063362183	0.351971101	1.060749566	0.936866876	1.201013369	0.991546728
SREBF1	Other disorders of bladder || id:ukb-saige-596	MR Egger	3	1.726318611	1.080916041	0.356136697	5.619926641	0.675517085	46.75466565	0.999182138
SREBF1	Other disorders of bladder || id:ukb-saige-596	Weighted median	3	0.04729769	0.056414429	0.401807759	1.048434071	0.938685683	1.171013919	0.934000887
SREBF1	Other disorders of bladder || id:ukb-saige-596	Weighted mode	3	0.037349421	0.059028014	0.591598386	1.038055676	0.924644919	1.165376636	0.972038736
SREBF1	Urethral stricture (not specified as infectious) || id:ukb-saige-597.1	Inverse variance weighted	3	-0.03674638	0.095429721	0.700191322	0.963920574	0.799484101	1.162178049	0.991546728
SREBF1	Urethral stricture (not specified as infectious) || id:ukb-saige-597.1	MR Egger	3	-0.912285347	1.828958352	0.705443956	0.401605367	0.011141886	14.47572374	0.999182138
SREBF1	Urethral stricture (not specified as infectious) || id:ukb-saige-597.1	Weighted median	3	-0.031985032	0.09994886	0.748957734	0.968521078	0.79621598	1.178113858	0.952905958
SREBF1	Urethral stricture (not specified as infectious) || id:ukb-saige-597.1	Weighted mode	3	-0.025921304	0.100499541	0.820579352	0.974411769	0.800194542	1.186559326	0.973351725
SREBF1	Abnormal findings on examination of urine || id:ukb-saige-598	Inverse variance weighted	3	-0.04739906	0.092133745	0.606930924	0.953706735	0.796139227	1.142459141	0.991546728
SREBF1	Abnormal findings on examination of urine || id:ukb-saige-598	MR Egger	3	-1.819255791	1.799433777	0.496512837	0.162146377	0.004766486	5.515897691	0.999182138
SREBF1	Abnormal findings on examination of urine || id:ukb-saige-598	Weighted median	3	-0.041310673	0.096282004	0.667880194	0.959530983	0.79451501	1.158819779	0.948207414
SREBF1	Abnormal findings on examination of urine || id:ukb-saige-598	Weighted mode	3	-0.018627715	0.092579029	0.859142407	0.981544709	0.81866312	1.176833293	0.975622594
SREBF1	Urinary incontinence || id:ukb-saige-599.4	Inverse variance weighted	3	0.082105918	0.060198208	0.172590774	1.085570785	0.964753577	1.221518071	0.991546728
SREBF1	Urinary incontinence || id:ukb-saige-599.4	MR Egger	3	0.871780999	1.160582634	0.589862897	2.391165728	0.245867879	23.2550651	0.999182138
SREBF1	Urinary incontinence || id:ukb-saige-599.4	Weighted median	3	0.081608436	0.061331849	0.183319167	1.085030868	0.962133575	1.22362634	0.860156177
SREBF1	Urinary incontinence || id:ukb-saige-599.4	Weighted mode	3	0.06020491	0.068163704	0.470278607	1.06205415	0.929232827	1.213860492	0.972038736
SREBF1	Frequency of urination and polyuria || id:ukb-saige-599.5	Inverse variance weighted	3	0.12350766	0.100143796	0.217462681	1.131458672	0.929810775	1.376837911	0.991546728
SREBF1	Frequency of urination and polyuria || id:ukb-saige-599.5	MR Egger	3	0.752065795	2.634386071	0.822966556	2.121377824	0.012139012	370.7257211	0.999182138
SREBF1	Frequency of urination and polyuria || id:ukb-saige-599.5	Weighted median	3	0.106786863	0.091658325	0.243997292	1.112697072	0.929727772	1.331674509	0.895142117
SREBF1	Frequency of urination and polyuria || id:ukb-saige-599.5	Weighted mode	3	0.107572654	0.098600392	0.389185502	1.113571763	0.917884132	1.350978874	0.972038736
SREBF1	Other nonmalignant breast conditions || id:ukb-saige-613	Inverse variance weighted	3	-0.057829964	0.123771543	0.640334257	0.943810416	0.740505522	1.202932421	0.991546728
SREBF1	Other nonmalignant breast conditions || id:ukb-saige-613	MR Egger	3	-0.915553755	2.420923826	0.769824474	0.400294899	0.003480552	46.03753046	0.999182138
SREBF1	Other nonmalignant breast conditions || id:ukb-saige-613	Weighted median	3	-0.051250954	0.127710612	0.688195313	0.950040224	0.739660668	1.220257432	0.948207414
SREBF1	Other nonmalignant breast conditions || id:ukb-saige-613	Weighted mode	3	-0.032900636	0.150993845	0.847722598	0.967634703	0.719751999	1.300888249	0.973351725
SREBF1	Other signs and symptoms in breast || id:ukb-saige-613.7	Inverse variance weighted	3	-0.193650102	0.263946246	0.463148364	0.823946151	0.491160293	1.382211206	0.991546728
SREBF1	Other signs and symptoms in breast || id:ukb-saige-613.7	MR Egger	3	-2.736367539	6.666209172	0.752029653	0.064805323	1.37E-07	30619.80921	0.999182138
SREBF1	Other signs and symptoms in breast || id:ukb-saige-613.7	Weighted median	3	-0.138175326	0.22007217	0.530093236	0.870945979	0.565798779	1.340665493	0.946666413
SREBF1	Other signs and symptoms in breast || id:ukb-saige-613.7	Weighted mode	3	-0.136316506	0.237110027	0.623407074	0.872566416	0.548234503	1.38877095	0.972038736
SREBF1	Pelvic peritoneal adhesions, female (postoperative) (postinfection) || id:ukb-saige-614.1	Inverse variance weighted	3	0.078088947	0.109718144	0.476636205	1.081218826	0.872006314	1.340625786	0.991546728
SREBF1	Pelvic peritoneal adhesions, female (postoperative) (postinfection) || id:ukb-saige-614.1	MR Egger	3	0.037971219	2.100985956	0.988495593	1.038701338	0.016908121	63.80960274	0.999182138
SREBF1	Pelvic peritoneal adhesions, female (postoperative) (postinfection) || id:ukb-saige-614.1	Weighted median	3	0.081476879	0.112568447	0.469189419	1.084888133	0.870091172	1.352711416	0.938378839
SREBF1	Pelvic peritoneal adhesions, female (postoperative) (postinfection) || id:ukb-saige-614.1	Weighted mode	3	0.079630447	0.117678887	0.56838217	1.08288681	0.859830355	1.363808379	0.972038736
SREBF1	Cyst or abscess of Bartholin's gland || id:ukb-saige-614.53	Inverse variance weighted	3	0.251034023	0.282321281	0.373907138	1.285353815	0.739104702	2.235318521	0.991546728
SREBF1	Cyst or abscess of Bartholin's gland || id:ukb-saige-614.53	MR Egger	3	5.927497948	5.290968943	0.463917268	375.2145321	0.011762942	11968599.57	0.999182138
SREBF1	Cyst or abscess of Bartholin's gland || id:ukb-saige-614.53	Weighted median	3	0.167918629	0.207693631	0.418807437	1.182840358	0.787288207	1.777127232	0.934000887
SREBF1	Cyst or abscess of Bartholin's gland || id:ukb-saige-614.53	Weighted mode	3	0.16494119	0.210961665	0.516164674	1.179323761	0.779935797	1.783229514	0.972038736
SREBF1	Endometriosis || id:ukb-saige-615	Inverse variance weighted	3	0.141736873	0.08828368	0.108390227	1.152273414	0.969185608	1.369948141	0.907913841
SREBF1	Endometriosis || id:ukb-saige-615	MR Egger	3	2.308564331	1.692853654	0.402803648	10.05997149	0.36442707	277.7044707	0.999182138
SREBF1	Endometriosis || id:ukb-saige-615	Weighted median	3	0.126451902	0.092826696	0.173123298	1.134794869	0.946022977	1.361234796	0.840596578
SREBF1	Endometriosis || id:ukb-saige-615	Weighted mode	3	0.113356071	0.091366431	0.340521012	1.120030673	0.936391019	1.339684685	0.972038736
SREBF1	Vaginal enterocele, congenital or acquired || id:ukb-saige-618.6	Inverse variance weighted	3	0.296109206	0.209542368	0.157619468	1.344616989	0.891728259	2.027517719	0.991546728
SREBF1	Vaginal enterocele, congenital or acquired || id:ukb-saige-618.6	MR Egger	3	3.864989901	4.114424706	0.519894121	47.70279067	0.01500634	151639.6597	0.999182138
SREBF1	Vaginal enterocele, congenital or acquired || id:ukb-saige-618.6	Weighted median	3	0.242405678	0.214263189	0.257909734	1.274311047	0.837318988	1.9393668	0.910725484
SREBF1	Vaginal enterocele, congenital or acquired || id:ukb-saige-618.6	Weighted mode	3	0.241317893	0.224961579	0.395665199	1.272925625	0.81905274	1.978309291	0.972038736
SREBF1	Noninflammatory disorders of vulva and perineum || id:ukb-saige-619.5	Inverse variance weighted	3	0.058498457	0.148774017	0.69416922	1.06024335	0.792075458	1.419203119	0.991546728
SREBF1	Noninflammatory disorders of vulva and perineum || id:ukb-saige-619.5	MR Egger	3	1.561508747	3.70925863	0.746334188	4.766006521	0.003317187	6847.614774	0.999182138
SREBF1	Noninflammatory disorders of vulva and perineum || id:ukb-saige-619.5	Weighted median	3	0.028585866	0.152027389	0.85085233	1.028998363	0.763846966	1.386190792	0.977737558
SREBF1	Noninflammatory disorders of vulva and perineum || id:ukb-saige-619.5	Weighted mode	3	0.028504323	0.154773691	0.87086413	1.028914459	0.759684464	1.393558791	0.975622594
SREBF1	Endometrial hyperplasia || id:ukb-saige-621	Inverse variance weighted	3	0.25529152	0.163311202	0.118000594	1.290837871	0.937256362	1.777808589	0.933161034
SREBF1	Endometrial hyperplasia || id:ukb-saige-621	MR Egger	3	0.40911518	3.151176439	0.917807814	1.505485113	0.003128534	724.45598	0.999182138
SREBF1	Endometrial hyperplasia || id:ukb-saige-621	Weighted median	3	0.260987079	0.168412149	0.121215289	1.298210891	0.933232668	1.805928549	0.808309138
SREBF1	Endometrial hyperplasia || id:ukb-saige-621	Weighted mode	3	0.247759666	0.188588258	0.319392722	1.281151991	0.885260507	1.854087481	0.972038736
SREBF1	Symptoms involving female genital tract || id:ukb-saige-624	Inverse variance weighted	3	0.072409767	0.067371549	0.282472084	1.075095792	0.942105072	1.22685993	0.991546728
SREBF1	Symptoms involving female genital tract || id:ukb-saige-624	MR Egger	3	1.234591127	1.303555385	0.517293411	3.436972948	0.267034497	44.23691763	0.999182138
SREBF1	Symptoms involving female genital tract || id:ukb-saige-624	Weighted median	3	0.065846354	0.070613003	0.351080174	1.068062601	0.930014471	1.226602117	0.927773967
SREBF1	Symptoms involving female genital tract || id:ukb-saige-624	Weighted mode	3	0.038473858	0.075359196	0.660442951	1.039223561	0.896524045	1.204636524	0.972038736
SREBF1	stress incontinence, female || id:ukb-saige-624.9	Inverse variance weighted	3	0.088174252	0.07398605	0.233351989	1.092178419	0.944746722	1.262617452	0.991546728
SREBF1	stress incontinence, female || id:ukb-saige-624.9	MR Egger	3	1.400201539	1.42037372	0.504552898	4.056017329	0.250641674	65.63663694	0.999182138
SREBF1	stress incontinence, female || id:ukb-saige-624.9	Weighted median	3	0.094955278	0.077458548	0.220241924	1.099609677	0.944723038	1.279889865	0.874225595
SREBF1	stress incontinence, female || id:ukb-saige-624.9	Weighted mode	3	0.048076406	0.082819684	0.620273025	1.049250821	0.892034764	1.234175315	0.972038736
SREBF1	Pain and other symptoms associated with female genital organs || id:ukb-saige-625	Inverse variance weighted	3	-0.044682988	0.104900646	0.670140409	0.956300593	0.778576323	1.174593674	0.991546728
SREBF1	Pain and other symptoms associated with female genital organs || id:ukb-saige-625	MR Egger	3	-0.243514897	2.828653981	0.945329081	0.783867799	0.003065095	200.466451	0.999182138
SREBF1	Pain and other symptoms associated with female genital organs || id:ukb-saige-625	Weighted median	3	-0.050297437	0.102955218	0.625169501	0.950946536	0.77717505	1.16357224	0.948207414
SREBF1	Pain and other symptoms associated with female genital organs || id:ukb-saige-625	Weighted mode	3	-0.034935858	0.116268205	0.792170313	0.965667354	0.768879099	1.212821937	0.973351725
SREBF1	Disorders of menstruation and other abnormal bleeding from female genital tract || id:ukb-saige-626	Inverse variance weighted	3	0.004905046	0.042773978	0.908703847	1.004917095	0.924102806	1.092798725	0.993565741
SREBF1	Disorders of menstruation and other abnormal bleeding from female genital tract || id:ukb-saige-626	MR Egger	3	0.145305257	0.848180294	0.89198658	1.156392514	0.219340904	6.096645089	0.999182138
SREBF1	Disorders of menstruation and other abnormal bleeding from female genital tract || id:ukb-saige-626	Weighted median	3	0.000700433	0.045217437	0.987641004	1.000700678	0.91582888	1.093437725	0.993157542
SREBF1	Disorders of menstruation and other abnormal bleeding from female genital tract || id:ukb-saige-626	Weighted mode	3	8.24E-05	0.04206549	0.998614295	1.000082438	0.920934905	1.086032117	0.999788624
SREBF1	Irregular menstrual cycle || id:ukb-saige-626.13	Inverse variance weighted	3	0.04689849	0.123771543	0.70475341	1.04801562	0.822264028	1.335747037	0.991546728
SREBF1	Irregular menstrual cycle || id:ukb-saige-626.13	MR Egger	3	0.905246946	2.420923826	0.772199009	2.472542433	0.02149868	284.3647216	0.999182138
SREBF1	Irregular menstrual cycle || id:ukb-saige-626.13	Weighted median	3	0.041060407	0.124973193	0.742493035	1.041915043	0.815554483	1.331102924	0.952905958
SREBF1	Irregular menstrual cycle || id:ukb-saige-626.13	Weighted mode	3	0.011005907	0.126476368	0.938584094	1.011066695	0.789079838	1.295503716	0.992392986
SREBF1	Dysmenorrhea || id:ukb-saige-626.2	Inverse variance weighted	3	0.099069905	0.131184659	0.450132416	1.104143482	0.85380536	1.427881444	0.991546728
SREBF1	Dysmenorrhea || id:ukb-saige-626.2	MR Egger	3	1.071103532	2.567739671	0.74841217	2.91859849	0.019031377	447.588054	0.999182138
SREBF1	Dysmenorrhea || id:ukb-saige-626.2	Weighted median	3	0.085504998	0.138364067	0.536594374	1.089267005	0.830532205	1.428605178	0.946666413
SREBF1	Dysmenorrhea || id:ukb-saige-626.2	Weighted mode	3	0.085001807	0.142383102	0.611093616	1.088719035	0.823601013	1.439178822	0.972038736
SREBF1	Infertility, female || id:ukb-saige-626.8	Inverse variance weighted (multiplicative random effects)	3	0.095861412	0.278978432	0.7311352	1.100606523	0.637031411	1.901530596	0.991546728
SREBF1	Infertility, female || id:ukb-saige-626.8	MR Egger	3	1.345319885	7.554616422	0.887807366	3.839414514	1.42E-06	10348664.88	0.999182138
SREBF1	Infertility, female || id:ukb-saige-626.8	Weighted median	3	0.055284534	0.154832581	0.721046828	1.056841279	0.780213776	1.431548023	0.952905958
SREBF1	Infertility, female || id:ukb-saige-626.8	Weighted mode	3	0.064830111	0.166235052	0.734157951	1.066977741	0.770288167	1.477942346	0.972038736
SREBF1	Postmenopausal bleeding || id:ukb-saige-627.1	Inverse variance weighted	3	-0.030799365	0.05990147	0.607135167	0.969670103	0.86225326	1.090468604	0.991546728
SREBF1	Postmenopausal bleeding || id:ukb-saige-627.1	MR Egger	3	-1.525829964	1.144202193	0.409620058	0.217440514	0.023087446	2.047882504	0.999182138
SREBF1	Postmenopausal bleeding || id:ukb-saige-627.1	Weighted median	3	-0.023489715	0.060117596	0.69599723	0.976784021	0.868211263	1.098934169	0.948207414
SREBF1	Postmenopausal bleeding || id:ukb-saige-627.1	Weighted mode	3	-0.010759858	0.064916596	0.883594552	0.989297822	0.87110184	1.123531298	0.975622594
SREBF1	Hemorrhage during pregnancy; childbirth and postpartum || id:ukb-saige-635	Inverse variance weighted	3	-0.065056658	0.128097962	0.611546999	0.937014372	0.728965652	1.204440746	0.991546728
SREBF1	Hemorrhage during pregnancy; childbirth and postpartum || id:ukb-saige-635	MR Egger	3	-3.078921485	2.489859008	0.432908212	0.046008851	0.000349487	6.056924547	0.999182138
SREBF1	Hemorrhage during pregnancy; childbirth and postpartum || id:ukb-saige-635	Weighted median	3	-0.049866489	0.130313941	0.701968709	0.951356432	0.736915673	1.228198958	0.948207414
SREBF1	Hemorrhage during pregnancy; childbirth and postpartum || id:ukb-saige-635	Weighted mode	3	-0.025750619	0.142580939	0.873322829	0.974578101	0.736969141	1.288795448	0.975622594
SREBF1	Early or threatened labor; hemorrhage in early pregnancy || id:ukb-saige-636	Inverse variance weighted	3	-0.051348644	0.113567484	0.651166594	0.949947419	0.760377002	1.186779843	0.991546728
SREBF1	Early or threatened labor; hemorrhage in early pregnancy || id:ukb-saige-636	MR Egger	3	-1.412763427	2.20829046	0.637674922	0.243469542	0.003211514	18.4577784	0.999182138
SREBF1	Early or threatened labor; hemorrhage in early pregnancy || id:ukb-saige-636	Weighted median	3	-0.04176388	0.119384697	0.726469229	0.959096216	0.758996672	1.211949386	0.952905958
SREBF1	Early or threatened labor; hemorrhage in early pregnancy || id:ukb-saige-636	Weighted mode	3	-0.034122052	0.128091344	0.814890287	0.96645354	0.751878087	1.242265815	0.973351725
SREBF1	Hemorrhage in early pregnancy || id:ukb-saige-636.3	Inverse variance weighted	3	-0.104741373	0.213544745	0.623787831	0.900557401	0.592568338	1.368624646	0.991546728
SREBF1	Hemorrhage in early pregnancy || id:ukb-saige-636.3	MR Egger	3	-2.457150561	5.399739088	0.72813442	0.08567874	2.17E-06	3382.390721	0.999182138
SREBF1	Hemorrhage in early pregnancy || id:ukb-saige-636.3	Weighted median	3	-0.093051599	0.183571028	0.612227107	0.911146485	0.635812981	1.305710863	0.948207414
SREBF1	Hemorrhage in early pregnancy || id:ukb-saige-636.3	Weighted mode	3	-0.014799983	0.19248862	0.945712448	0.985308998	0.675651628	1.436885196	0.992392986
SREBF1	Hypertension complicating pregnancy, childbirth, and the puerperium || id:ukb-saige-642	Inverse variance weighted	3	0.154102687	0.169147513	0.362266397	1.166610676	0.837422599	1.625201506	0.991546728
SREBF1	Hypertension complicating pregnancy, childbirth, and the puerperium || id:ukb-saige-642	MR Egger	3	1.038588303	4.113523016	0.842555788	2.825225834	0.000890331	8965.089892	0.999182138
SREBF1	Hypertension complicating pregnancy, childbirth, and the puerperium || id:ukb-saige-642	Weighted median	3	0.129699078	0.17097512	0.448101139	1.138485737	0.814311623	1.591712234	0.937547599
SREBF1	Hypertension complicating pregnancy, childbirth, and the puerperium || id:ukb-saige-642	Weighted mode	3	0.13561534	0.182360524	0.534575503	1.14524128	0.801066522	1.637289232	0.972038736
SREBF1	Normal delivery || id:ukb-saige-650	Inverse variance weighted	3	-0.156306191	0.163438465	0.338889828	0.855297266	0.620862536	1.178253432	0.991546728
SREBF1	Normal delivery || id:ukb-saige-650	MR Egger	3	-4.339916089	2.577752976	0.341208643	0.013037622	8.34E-05	2.039041296	0.999182138
SREBF1	Normal delivery || id:ukb-saige-650	Weighted median	3	-0.120162206	0.13157664	0.361111713	0.886776585	0.685194582	1.147663353	0.930281169
SREBF1	Normal delivery || id:ukb-saige-650	Weighted mode	3	-0.104932863	0.141093977	0.534554465	0.90038497	0.682852052	1.187216312	0.972038736
SREBF1	Obstetrical/birth trauma || id:ukb-saige-665	Inverse variance weighted	3	-0.116344361	0.085494023	0.173561763	0.890168632	0.752832406	1.05255856	0.991546728
SREBF1	Obstetrical/birth trauma || id:ukb-saige-665	MR Egger	3	-1.864508632	1.682919681	0.467440553	0.15497234	0.005724322	4.195505959	0.999182138
SREBF1	Obstetrical/birth trauma || id:ukb-saige-665	Weighted median	3	-0.112484614	0.087523358	0.198724023	0.893611096	0.752743765	1.060840128	0.87196483
SREBF1	Obstetrical/birth trauma || id:ukb-saige-665	Weighted mode	3	-0.083250167	0.091217028	0.457762161	0.920120934	0.769483674	1.100247559	0.972038736
SREBF1	Superficial cellulitis and abscess || id:ukb-saige-681	Inverse variance weighted	3	0.093841929	0.063926213	0.14211167	1.098386109	0.969036065	1.245002212	0.960502509
SREBF1	Superficial cellulitis and abscess || id:ukb-saige-681	MR Egger	3	1.135265949	1.24025167	0.528117039	3.112001065	0.273726096	35.38044339	0.999182138
SREBF1	Superficial cellulitis and abscess || id:ukb-saige-681	Weighted median	3	0.09456259	0.06416529	0.140553142	1.099177958	0.96928036	1.246483715	0.810002549
SREBF1	Superficial cellulitis and abscess || id:ukb-saige-681	Weighted mode	3	0.064133635	0.070240031	0.457592949	1.066234875	0.929101931	1.223608273	0.972038736
SREBF1	Cellulitis and abscess of arm/hand || id:ukb-saige-681.3	Inverse variance weighted	3	0.064591247	0.074256728	0.384389505	1.066722909	0.922238014	1.233843918	0.991546728
SREBF1	Cellulitis and abscess of arm/hand || id:ukb-saige-681.3	MR Egger	3	1.431411139	1.430128968	0.49971475	4.184600081	0.25369015	69.02466589	0.999182138
SREBF1	Cellulitis and abscess of arm/hand || id:ukb-saige-681.3	Weighted median	3	0.051005605	0.075693187	0.500408781	1.052328791	0.907235657	1.2206265	0.946666413
SREBF1	Cellulitis and abscess of arm/hand || id:ukb-saige-681.3	Weighted mode	3	0.045450733	0.082577688	0.637308919	1.046499445	0.890117737	1.230355315	0.972038736
SREBF1	Cellulitis and abscess of leg, except foot || id:ukb-saige-681.5	Inverse variance weighted	3	0.085833451	0.074256728	0.247721515	1.089624837	0.942037934	1.260333838	0.991546728
SREBF1	Cellulitis and abscess of leg, except foot || id:ukb-saige-681.5	MR Egger	3	1.756365453	1.430128968	0.435048538	5.791350159	0.351098901	95.52788845	0.999182138
SREBF1	Cellulitis and abscess of leg, except foot || id:ukb-saige-681.5	Weighted median	3	0.074110593	0.074547248	0.320153461	1.076925899	0.930529023	1.246354885	0.927773967
SREBF1	Cellulitis and abscess of leg, except foot || id:ukb-saige-681.5	Weighted mode	3	0.064219432	0.082755209	0.51893849	1.066326359	0.906666331	1.254101828	0.972038736
SREBF1	Cellulitis and abscess of foot, toe || id:ukb-saige-681.6	Inverse variance weighted	3	0.072938351	0.074514058	0.327652342	1.075664221	0.929499321	1.24481373	0.991546728
SREBF1	Cellulitis and abscess of foot, toe || id:ukb-saige-681.6	MR Egger	3	1.650741913	1.439607633	0.456573291	5.210844384	0.310091133	87.56425554	0.999182138
SREBF1	Cellulitis and abscess of foot, toe || id:ukb-saige-681.6	Weighted median	3	0.061702918	0.073595785	0.401804477	1.063646307	0.920770167	1.228692575	0.934000887
SREBF1	Cellulitis and abscess of foot, toe || id:ukb-saige-681.6	Weighted mode	3	0.051013979	0.079578979	0.587145184	1.052337604	0.900359797	1.229968769	0.972038736
SREBF1	Pilonidal cyst || id:ukb-saige-686.3	Inverse variance weighted	3	0.235408033	0.226321055	0.298269833	1.265424998	0.812059849	1.971899519	0.991546728
SREBF1	Pilonidal cyst || id:ukb-saige-686.3	MR Egger	3	3.265604916	4.328701592	0.588542492	26.19595254	0.005414633	126735.8192	0.999182138
SREBF1	Pilonidal cyst || id:ukb-saige-686.3	Weighted median	3	0.193343081	0.240262468	0.420983515	1.213298982	0.757621502	1.943047307	0.934000887
SREBF1	Pilonidal cyst || id:ukb-saige-686.3	Weighted mode	3	0.189585375	0.268327899	0.553071393	1.208748316	0.7143821	2.045225508	0.972038736
SREBF1	Erythematous conditions || id:ukb-saige-695	Inverse variance weighted	3	0.114722713	0.113044472	0.310179315	1.1215624	0.898665448	1.399744721	0.991546728
SREBF1	Erythematous conditions || id:ukb-saige-695	MR Egger	3	1.206977476	2.188659645	0.67916262	3.343363968	0.04583096	243.8980672	0.999182138
SREBF1	Erythematous conditions || id:ukb-saige-695	Weighted median	3	0.100617589	0.116009034	0.38576371	1.10585367	0.88094497	1.388182442	0.934000887
SREBF1	Erythematous conditions || id:ukb-saige-695	Weighted mode	3	0.099131463	0.126415443	0.515067051	1.104211453	0.861876918	1.414683358	0.972038736
SREBF1	Psoriatic arthropathy || id:ukb-saige-696.42	Inverse variance weighted	3	-0.156748934	0.206152943	0.447043826	0.854918673	0.570747313	1.280577098	0.991546728
SREBF1	Psoriatic arthropathy || id:ukb-saige-696.42	MR Egger	3	-3.606805109	3.966498456	0.530213492	0.027138413	1.14E-05	64.55592264	0.999182138
SREBF1	Psoriatic arthropathy || id:ukb-saige-696.42	Weighted median	3	-0.137330272	0.219540776	0.531620485	0.871682286	0.566867214	1.340402108	0.946666413
SREBF1	Psoriatic arthropathy || id:ukb-saige-696.42	Weighted mode	3	-0.111746104	0.23907659	0.686188675	0.894271281	0.559710149	1.428812975	0.972038736
SREBF1	Sarcoidosis || id:ukb-saige-697	Inverse variance weighted	3	-0.280137029	0.232115885	0.227476685	0.755680184	0.479465104	1.191020027	0.991546728
SREBF1	Sarcoidosis || id:ukb-saige-697	MR Egger	3	-0.237543017	5.89785441	0.974373242	0.788562969	7.52E-06	82640.20856	0.999182138
SREBF1	Sarcoidosis || id:ukb-saige-697	Weighted median	3	-0.298135437	0.242370545	0.21866672	0.742200811	0.461542239	1.193524662	0.874225595
SREBF1	Sarcoidosis || id:ukb-saige-697	Weighted mode	3	-0.285512907	0.268974004	0.399700112	0.75162864	0.443657702	1.27338173	0.972038736
SREBF1	Degenerative skin conditions and other dermatoses || id:ukb-saige-702	Inverse variance weighted	3	0.177561283	0.087153575	0.041616191	1.194301246	1.006763043	1.416773766	0.810475311
SREBF1	Degenerative skin conditions and other dermatoses || id:ukb-saige-702	MR Egger	3	0.894904226	2.270334349	0.760966512	2.447101409	0.028582773	209.5075022	0.999182138
SREBF1	Degenerative skin conditions and other dermatoses || id:ukb-saige-702	Weighted median	3	0.173216946	0.079180078	0.028696351	1.189124052	1.018187406	1.388758105	0.5820699
SREBF1	Degenerative skin conditions and other dermatoses || id:ukb-saige-702	Weighted mode	3	0.146865198	0.079503415	0.205971328	1.158197825	0.991078538	1.353497377	0.972038736
SREBF1	Actinic keratosis || id:ukb-saige-702.1	Inverse variance weighted	3	0.208468839	0.109456287	0.056833995	1.231790546	0.993952874	1.526539123	0.832453081
SREBF1	Actinic keratosis || id:ukb-saige-702.1	MR Egger	3	0.624811117	2.091669866	0.815204189	1.867893111	0.030966112	112.6723506	0.999182138
SREBF1	Actinic keratosis || id:ukb-saige-702.1	Weighted median	3	0.206587979	0.11337568	0.068431583	1.229475897	0.984493134	1.535420542	0.701498177
SREBF1	Actinic keratosis || id:ukb-saige-702.1	Weighted mode	3	0.191405246	0.119129988	0.249361618	1.210950085	0.958783936	1.529437503	0.972038736
SREBF1	Seborrheic keratosis || id:ukb-saige-702.2	Inverse variance weighted	3	0.122705323	0.12258986	0.316854914	1.130551225	0.889077561	1.437609189	0.991546728
SREBF1	Seborrheic keratosis || id:ukb-saige-702.2	MR Egger	3	0.968205461	3.272709645	0.816884024	2.633214809	0.004312207	1607.951623	0.999182138
SREBF1	Seborrheic keratosis || id:ukb-saige-702.2	Weighted median	3	0.120992585	0.102813332	0.239268133	1.128616544	0.922635025	1.380584162	0.890672764
SREBF1	Seborrheic keratosis || id:ukb-saige-702.2	Weighted mode	3	0.090975519	0.108821407	0.491119142	1.095242193	0.884870088	1.355628896	0.972038736
SREBF1	Diseases of nail, NOS || id:ukb-saige-703	Inverse variance weighted	3	0.278976473	0.152098707	0.066627215	1.321776246	0.981044956	1.780848505	0.850862303
SREBF1	Diseases of nail, NOS || id:ukb-saige-703	MR Egger	3	1.008991015	2.956953091	0.790655493	2.742832142	0.008340459	902.004108	0.999182138
SREBF1	Diseases of nail, NOS || id:ukb-saige-703	Weighted median	3	0.273824614	0.152231909	0.072060869	1.314984152	0.97574897	1.772160025	0.701498177
SREBF1	Diseases of nail, NOS || id:ukb-saige-703	Weighted mode	3	0.246466796	0.173104386	0.290507651	1.279496698	0.911359533	1.796340237	0.972038736
SREBF1	Ingrowing nail || id:ukb-saige-703.1	Inverse variance weighted	3	0.199129772	0.17759283	0.262172329	1.220340322	0.861610321	1.728426953	0.991546728
SREBF1	Ingrowing nail || id:ukb-saige-703.1	MR Egger	3	1.166617764	3.423028938	0.790890528	3.211113506	0.003916649	2632.671747	0.999182138
SREBF1	Ingrowing nail || id:ukb-saige-703.1	Weighted median	3	0.191274264	0.184607311	0.300148851	1.210791483	0.843195813	1.738642425	0.927773967
SREBF1	Ingrowing nail || id:ukb-saige-703.1	Weighted mode	3	0.171000175	0.191671953	0.466450542	1.186490956	0.814910609	1.727503328	0.972038736
SREBF1	Disorders of sweat glands || id:ukb-saige-705	Inverse variance weighted	3	0.097863077	0.191873331	0.610023426	1.102811775	0.757138827	1.606302263	0.991546728
SREBF1	Disorders of sweat glands || id:ukb-saige-705	MR Egger	3	0.979162747	3.694797086	0.835079682	2.662226352	0.001906208	3718.088742	0.999182138
SREBF1	Disorders of sweat glands || id:ukb-saige-705	Weighted median	3	0.078381963	0.201970426	0.697952142	1.081535686	0.727981188	1.606798995	0.948207414
SREBF1	Disorders of sweat glands || id:ukb-saige-705	Weighted mode	3	0.080264264	0.209073021	0.738019215	1.083573379	0.719269721	1.632393571	0.972038736
SREBF1	Diffuse diseases of connective tissue || id:ukb-saige-709	Inverse variance weighted	3	0.108241284	0.095160947	0.255348177	1.11431658	0.924710861	1.342799671	0.991546728
SREBF1	Diffuse diseases of connective tissue || id:ukb-saige-709	MR Egger	3	0.388592218	1.819420622	0.866043299	1.47490299	0.041690908	52.17777494	0.999182138
SREBF1	Diffuse diseases of connective tissue || id:ukb-saige-709	Weighted median	3	0.100357753	0.096809296	0.299897097	1.105566367	0.914490254	1.336566448	0.927773967
SREBF1	Diffuse diseases of connective tissue || id:ukb-saige-709	Weighted mode	3	0.100087102	0.097643527	0.41313727	1.105267185	0.912749132	1.338391359	0.972038736
SREBF1	Sicca syndrome || id:ukb-saige-709.2	Inverse variance weighted	3	0.169778422	0.243677793	0.485969742	1.185042243	0.735040226	1.910541855	0.991546728
SREBF1	Sicca syndrome || id:ukb-saige-709.2	MR Egger	3	5.813800398	4.679670263	0.431460437	334.8894234	0.034792504	3223422.087	0.999182138
SREBF1	Sicca syndrome || id:ukb-saige-709.2	Weighted median	3	0.14558545	0.255994904	0.569556705	1.156716571	0.700357358	1.91044359	0.948207414
SREBF1	Sicca syndrome || id:ukb-saige-709.2	Weighted mode	3	0.085272905	0.257961998	0.772391233	1.089014224	0.656828315	1.805573773	0.973351725
SREBF1	Rheumatoid arthritis and other inflammatory polyarthropathies || id:ukb-saige-714	Inverse variance weighted	3	0.042233947	0.095568075	0.658543285	1.04313849	0.864953544	1.258030465	0.991546728
SREBF1	Rheumatoid arthritis and other inflammatory polyarthropathies || id:ukb-saige-714	MR Egger	3	0.752288634	2.493658534	0.81347168	2.121850603	0.015998152	281.4231366	0.999182138
SREBF1	Rheumatoid arthritis and other inflammatory polyarthropathies || id:ukb-saige-714	Weighted median	3	0.040268728	0.086266558	0.640647138	1.041090506	0.87913771	1.232877887	0.948207414
SREBF1	Rheumatoid arthritis and other inflammatory polyarthropathies || id:ukb-saige-714	Weighted mode	3	0.013379479	0.094075624	0.899939642	1.013469385	0.842814204	1.218679264	0.979235023
SREBF1	Rheumatoid arthritis || id:ukb-saige-714.1	Inverse variance weighted	3	0.03297277	0.084682698	0.697003616	1.033522396	0.875460436	1.220122006	0.991546728
SREBF1	Rheumatoid arthritis || id:ukb-saige-714.1	MR Egger	3	0.377240104	1.797389654	0.868296501	1.4582544	0.043039214	49.4085668	0.999182138
SREBF1	Rheumatoid arthritis || id:ukb-saige-714.1	Weighted median	3	0.032800538	0.089384302	0.713648233	1.033344406	0.867280614	1.231205499	0.952347041
SREBF1	Rheumatoid arthritis || id:ukb-saige-714.1	Weighted mode	3	0.016537666	0.099760853	0.883577832	1.01667517	0.836111244	1.236233106	0.975622594
SREBF1	Ankylosing spondylitis || id:ukb-saige-715.2	Inverse variance weighted	3	0.123026612	0.22043184	0.576764942	1.130914517	0.734166238	1.742068183	0.991546728
SREBF1	Ankylosing spondylitis || id:ukb-saige-715.2	MR Egger	3	1.328729329	4.238146061	0.806588041	3.776241975	0.000932131	15298.27885	0.999182138
SREBF1	Ankylosing spondylitis || id:ukb-saige-715.2	Weighted median	3	0.100749447	0.226017191	0.655770542	1.105999496	0.710174725	1.722442156	0.948207414
SREBF1	Ankylosing spondylitis || id:ukb-saige-715.2	Weighted mode	3	0.100452531	0.23745616	0.713415394	1.105671155	0.694223349	1.760973187	0.972038736
SREBF1	Other arthropathies || id:ukb-saige-716	Inverse variance weighted	3	0.024594461	0.030953415	0.426867325	1.0248994	0.964568688	1.089003606	0.991546728
SREBF1	Other arthropathies || id:ukb-saige-716	MR Egger	3	0.484364076	0.602067352	0.56870301	1.623142486	0.498731236	5.282587769	0.999182138
SREBF1	Other arthropathies || id:ukb-saige-716	Weighted median	3	0.009292656	0.030195081	0.758269552	1.009335967	0.951334348	1.070873868	0.955860301
SREBF1	Other arthropathies || id:ukb-saige-716	Weighted mode	3	0.007763514	0.034578686	0.843205894	1.007793729	0.941754448	1.078463926	0.973351725
SREBF1	Unspecified polyarthropathy or polyarthritis || id:ukb-saige-716.1	Inverse variance weighted	3	0.116720125	0.10151953	0.250254787	1.123804861	0.921034159	1.37121664	0.991546728
SREBF1	Unspecified polyarthropathy or polyarthritis || id:ukb-saige-716.1	MR Egger	3	1.849256617	2.212717461	0.556812716	6.355093495	0.083103405	485.9874697	0.999182138
SREBF1	Unspecified polyarthropathy or polyarthritis || id:ukb-saige-716.1	Weighted median	3	0.052641279	0.09995234	0.598427078	1.054051467	0.866524143	1.282162193	0.948207414
SREBF1	Unspecified polyarthropathy or polyarthritis || id:ukb-saige-716.1	Weighted mode	3	0.052206737	0.103106064	0.662917513	1.053593537	0.860810279	1.28955168	0.972038736
SREBF1	Arthropathy NOS || id:ukb-saige-716.9	Inverse variance weighted	3	0.033596633	0.03154272	0.286823765	1.034167373	0.972167564	1.100121209	0.991546728
SREBF1	Arthropathy NOS || id:ukb-saige-716.9	MR Egger	3	0.513296166	0.610939746	0.55515411	1.670789328	0.50452104	5.533043738	0.999182138
SREBF1	Arthropathy NOS || id:ukb-saige-716.9	Weighted median	3	0.027090972	0.031867628	0.395264239	1.027461268	0.965248615	1.093683681	0.934000887
SREBF1	Arthropathy NOS || id:ukb-saige-716.9	Weighted mode	3	0.019181186	0.033238644	0.62219007	1.019366327	0.955073904	1.087986704	0.972038736
SREBF1	Intervertebral disc disorders || id:ukb-saige-722	Inverse variance weighted	3	0.027211468	0.059870399	0.649464521	1.027585081	0.913808257	1.155528078	0.991546728
SREBF1	Intervertebral disc disorders || id:ukb-saige-722	MR Egger	3	0.133325708	1.137384005	0.925713575	1.142622099	0.122953759	10.61850632	0.999182138
SREBF1	Intervertebral disc disorders || id:ukb-saige-722	Weighted median	3	0.028505702	0.059494513	0.631845007	1.028915877	0.91566606	1.156172462	0.948207414
SREBF1	Intervertebral disc disorders || id:ukb-saige-722	Weighted mode	3	0.023690874	0.069450196	0.765516378	1.023973732	0.893658551	1.173291748	0.973351725
SREBF1	Displacement of intervertebral disc || id:ukb-saige-722.1	Inverse variance weighted	3	0.335753476	0.243677793	0.168247033	1.398994097	0.867747073	2.255478059	0.991546728
SREBF1	Displacement of intervertebral disc || id:ukb-saige-722.1	MR Egger	3	1.879732869	4.679670263	0.756840308	6.55175445	0.000680678	63062.81573	0.999182138
SREBF1	Displacement of intervertebral disc || id:ukb-saige-722.1	Weighted median	3	0.319526407	0.250255327	0.201672294	1.376475721	0.842843458	2.247968341	0.87196483
SREBF1	Displacement of intervertebral disc || id:ukb-saige-722.1	Weighted mode	3	0.289063223	0.270241229	0.396760606	1.335176139	0.78614849	2.26763181	0.972038736
SREBF1	Other disorders of cervical region || id:ukb-saige-723	Inverse variance weighted	3	0.637675595	0.240910883	0.008122482	1.892077808	1.179971475	3.03393642	0.441526057
SREBF1	Other disorders of cervical region || id:ukb-saige-723	MR Egger	3	4.275749568	5.061004452	0.553416324	71.93403858	0.003539325	1462003.472	0.999182138
SREBF1	Other disorders of cervical region || id:ukb-saige-723	Weighted median	3	0.577421405	0.240025171	0.01614283	1.781438893	1.11290317	2.851572909	0.39247255
SREBF1	Other disorders of cervical region || id:ukb-saige-723	Weighted mode	3	0.578506643	0.25700459	0.153249138	1.783373228	1.077644505	2.951270158	0.972038736
SREBF1	Other disorders of synovium, tendon, and bursa || id:ukb-saige-727	Inverse variance weighted	3	0.073018141	0.063669689	0.251452987	1.075750052	0.949543011	1.218731705	0.991546728
SREBF1	Other disorders of synovium, tendon, and bursa || id:ukb-saige-727	MR Egger	3	0.475466244	1.230657924	0.765287752	1.608764099	0.144190017	17.94938362	0.999182138
SREBF1	Other disorders of synovium, tendon, and bursa || id:ukb-saige-727	Weighted median	3	0.07096325	0.068143889	0.297702166	1.073541773	0.93932028	1.226942463	0.927773967
SREBF1	Other disorders of synovium, tendon, and bursa || id:ukb-saige-727	Weighted mode	3	0.057165464	0.075046774	0.525788443	1.058830995	0.913998625	1.226613526	0.972038736
SREBF1	Synovitis and tenosynovitis || id:ukb-saige-727.1	Inverse variance weighted	3	0.089259203	0.170955897	0.601587963	1.093364023	0.782067398	1.528570157	0.991546728
SREBF1	Synovitis and tenosynovitis || id:ukb-saige-727.1	MR Egger	3	0.533005429	4.530245771	0.92544136	1.704046009	0.000237278	12237.82861	0.999182138
SREBF1	Synovitis and tenosynovitis || id:ukb-saige-727.1	Weighted median	3	0.093377083	0.108957745	0.391443385	1.097875648	0.886760719	1.359251614	0.934000887
SREBF1	Synovitis and tenosynovitis || id:ukb-saige-727.1	Weighted mode	3	0.070359251	0.115200143	0.603523773	1.07289355	0.856044404	1.344673902	0.972038736
SREBF1	Ganglion and cyst of synovium, tendon, and bursa || id:ukb-saige-727.4	Inverse variance weighted	3	0.077446511	0.133076695	0.560587563	1.080524435	0.832448591	1.402528716	0.991546728
SREBF1	Ganglion and cyst of synovium, tendon, and bursa || id:ukb-saige-727.4	MR Egger	3	2.303105646	2.903717464	0.573111547	10.00520689	0.033770063	2964.287194	0.999182138
SREBF1	Ganglion and cyst of synovium, tendon, and bursa || id:ukb-saige-727.4	Weighted median	3	0.041409661	0.102943662	0.687495954	1.042278999	0.851837144	1.275297185	0.948207414
SREBF1	Ganglion and cyst of synovium, tendon, and bursa || id:ukb-saige-727.4	Weighted mode	3	0.042932587	0.105541569	0.723568756	1.043867522	0.84880238	1.283761013	0.972038736
SREBF1	Rheumatism, unspecified and fibrositis || id:ukb-saige-729.1	Inverse variance weighted	3	-0.121664938	0.174773603	0.486348176	0.885444998	0.628624487	1.247187885	0.991546728
SREBF1	Rheumatism, unspecified and fibrositis || id:ukb-saige-729.1	MR Egger	3	-0.429386838	3.413391451	0.92033501	0.650908085	0.000809063	523.6693147	0.999182138
SREBF1	Rheumatism, unspecified and fibrositis || id:ukb-saige-729.1	Weighted median	3	-0.121463964	0.179550901	0.498731096	0.885622967	0.622891003	1.259173814	0.946666413
SREBF1	Rheumatism, unspecified and fibrositis || id:ukb-saige-729.1	Weighted mode	3	-0.109263852	0.193429078	0.629066378	0.896493844	0.61361668	1.309777323	0.972038736
SREBF1	Other disorders of bone and cartilage || id:ukb-saige-733	Inverse variance weighted	3	0.207700403	0.088545452	0.018991768	1.230844357	1.034741169	1.464112839	0.656982454
SREBF1	Other disorders of bone and cartilage || id:ukb-saige-733	MR Egger	3	1.938949593	1.702297879	0.458682958	6.951445289	0.247200817	195.4790937	0.999182138
SREBF1	Other disorders of bone and cartilage || id:ukb-saige-733	Weighted median	3	0.205229503	0.085089372	0.015868382	1.227806817	1.039203271	1.450639758	0.39247255
SREBF1	Other disorders of bone and cartilage || id:ukb-saige-733	Weighted mode	3	0.163309506	0.098150064	0.238042428	1.177401046	0.971353694	1.427155971	0.972038736
SREBF1	Aseptic necrosis of bone || id:ukb-saige-733.4	Inverse variance weighted	3	-0.123391243	0.238227457	0.604489256	0.883917768	0.554151558	1.409922267	0.991546728
SREBF1	Aseptic necrosis of bone || id:ukb-saige-733.4	MR Egger	3	-6.223979284	4.493957918	0.398119623	0.001981345	2.96E-07	13.25239425	0.999182138
SREBF1	Aseptic necrosis of bone || id:ukb-saige-733.4	Weighted median	3	-0.075055782	0.237551785	0.752036321	0.927691737	0.582365349	1.477787028	0.952905958
SREBF1	Aseptic necrosis of bone || id:ukb-saige-733.4	Weighted mode	3	-0.041297479	0.24772186	0.882929488	0.959543643	0.590472435	1.559300568	0.975622594
SREBF1	Malunion and nonunion of fracture || id:ukb-saige-733.8	Inverse variance weighted	3	0.230019057	0.190124432	0.226342486	1.258623996	0.86707931	1.826977469	0.991546728
SREBF1	Malunion and nonunion of fracture || id:ukb-saige-733.8	MR Egger	3	5.357637485	2.967203755	0.321987372	212.2229737	0.632495689	71207.74318	0.999182138
SREBF1	Malunion and nonunion of fracture || id:ukb-saige-733.8	Weighted median	3	0.213673749	0.158830209	0.178529453	1.238218619	0.906981287	1.690426659	0.846926309
SREBF1	Malunion and nonunion of fracture || id:ukb-saige-733.8	Weighted mode	3	0.134614127	0.166063444	0.502706899	1.144095223	0.826239808	1.584229988	0.972038736
SREBF1	Other acquired musculoskeletal deformity || id:ukb-saige-738	Inverse variance weighted	3	-0.122651413	0.20564281	0.550888421	0.884571959	0.591134729	1.323670414	0.991546728
SREBF1	Other acquired musculoskeletal deformity || id:ukb-saige-738	MR Egger	3	-4.419957927	3.528699546	0.428914707	0.012034739	1.19E-05	12.13741928	0.999182138
SREBF1	Other acquired musculoskeletal deformity || id:ukb-saige-738	Weighted median	3	-0.060545311	0.128978131	0.638767255	0.941251119	0.730999541	1.211975684	0.948207414
SREBF1	Other acquired musculoskeletal deformity || id:ukb-saige-738	Weighted mode	3	-0.055905523	0.126020294	0.700691662	0.945628472	0.738669045	1.210573548	0.972038736
SREBF1	Acquired spondylolisthesis || id:ukb-saige-738.4	Inverse variance weighted	3	-0.149925381	0.179327332	0.403130648	0.860772204	0.6056779	1.223304972	0.991546728
SREBF1	Acquired spondylolisthesis || id:ukb-saige-738.4	MR Egger	3	-4.50669498	2.733694566	0.347115345	0.01103487	5.20E-05	2.342799001	0.999182138
SREBF1	Acquired spondylolisthesis || id:ukb-saige-738.4	Weighted median	3	-0.10555037	0.14398024	0.463503978	0.899829147	0.678580855	1.193214469	0.938378839
SREBF1	Acquired spondylolisthesis || id:ukb-saige-738.4	Weighted mode	3	-0.089532568	0.153094487	0.617856206	0.914358486	0.677329268	1.234335324	0.972038736
SREBF1	Osteoarthrosis || id:ukb-saige-740	Inverse variance weighted	3	0.00767669	0.034984447	0.826313925	1.007706231	0.940924077	1.079228255	0.991546728
SREBF1	Osteoarthrosis || id:ukb-saige-740	MR Egger	3	0.125677196	0.674203752	0.882675338	1.133916076	0.302473334	4.250839739	0.999182138
SREBF1	Osteoarthrosis || id:ukb-saige-740	Weighted median	3	0.007554017	0.034859483	0.828442887	1.00758262	0.941039118	1.078831599	0.975081038
SREBF1	Osteoarthrosis || id:ukb-saige-740	Weighted mode	3	0.004797042	0.03837135	0.911943556	1.004808566	0.932010867	1.083292363	0.984038954
SREBF1	Osteoarthrosis, localized, primary || id:ukb-saige-740.11	Inverse variance weighted	3	0.116347831	0.070498347	0.098868809	1.123386553	0.978407597	1.289848271	0.874496339
SREBF1	Osteoarthrosis, localized, primary || id:ukb-saige-740.11	MR Egger	3	1.983942353	1.144202193	0.333037848	7.271352791	0.772059279	68.48252832	0.999182138
SREBF1	Osteoarthrosis, localized, primary || id:ukb-saige-740.11	Weighted median	3	0.112594106	0.059172531	0.057065293	1.119177573	0.996621664	1.256804347	0.673851496
SREBF1	Osteoarthrosis, localized, primary || id:ukb-saige-740.11	Weighted mode	3	0.07530328	0.064870455	0.365537988	1.078211101	0.949478102	1.224398093	0.972038736
SREBF1	Osteoarthrosis, generalized || id:ukb-saige-740.2	Inverse variance weighted	3	-0.076897659	0.226620606	0.73436617	0.925984615	0.593882348	1.443800292	0.991546728
SREBF1	Osteoarthrosis, generalized || id:ukb-saige-740.2	MR Egger	3	-3.81089115	4.39713298	0.545392223	0.02212845	4.00E-06	122.423885	0.999182138
SREBF1	Osteoarthrosis, generalized || id:ukb-saige-740.2	Weighted median	3	-0.019608678	0.238736441	0.934539161	0.980582322	0.614140161	1.565671408	0.989656799
SREBF1	Osteoarthrosis, generalized || id:ukb-saige-740.2	Weighted mode	3	-0.020308546	0.253927265	0.943537368	0.979896284	0.595707213	1.611860166	0.992392986
SREBF1	Symptoms and disorders of the joints || id:ukb-saige-741	Inverse variance weighted	3	0.058464395	0.091562403	0.523135458	1.060207236	0.886035807	1.268616206	0.991546728
SREBF1	Symptoms and disorders of the joints || id:ukb-saige-741	MR Egger	3	1.417046126	1.721363159	0.561537691	4.124917939	0.141306263	120.4118461	0.999182138
SREBF1	Symptoms and disorders of the joints || id:ukb-saige-741	Weighted median	3	0.036130816	0.096261374	0.707407068	1.036791466	0.858523284	1.252076169	0.948901204
SREBF1	Symptoms and disorders of the joints || id:ukb-saige-741	Weighted mode	3	0.035804864	0.099319702	0.752986443	1.036453577	0.853114293	1.259193554	0.973128659
SREBF1	Stiffness of joint || id:ukb-saige-741.2	Inverse variance weighted	3	0.068966811	0.245936269	0.779151044	1.07140065	0.661617108	1.734990432	0.991546728
SREBF1	Stiffness of joint || id:ukb-saige-741.2	MR Egger	3	1.569990649	6.621225653	0.851785276	4.806603246	1.11E-05	2079406.197	0.999182138
SREBF1	Stiffness of joint || id:ukb-saige-741.2	Weighted median	3	0.031861217	0.229705102	0.889683369	1.032374219	0.658124745	1.619444545	0.978722549
SREBF1	Stiffness of joint || id:ukb-saige-741.2	Weighted mode	3	0.038241435	0.24604962	0.890758035	1.038982049	0.641455273	1.682866668	0.976070072
SREBF1	Joint effusions || id:ukb-saige-741.4	Inverse variance weighted	3	0.059828491	0.144918122	0.67972135	1.061654447	0.799146474	1.410392465	0.991546728
SREBF1	Joint effusions || id:ukb-saige-741.4	MR Egger	3	0.485765273	2.762362672	0.889182563	1.625418422	0.0072376	365.0360476	0.999182138
SREBF1	Joint effusions || id:ukb-saige-741.4	Weighted median	3	0.049276969	0.149561418	0.741795573	1.050511269	0.783594658	1.408347945	0.952905958
SREBF1	Joint effusions || id:ukb-saige-741.4	Weighted mode	3	0.048356763	0.15873286	0.789415796	1.049545027	0.768926693	1.43257449	0.973351725
SREBF1	Osteoporosis, osteopenia and pathological fracture || id:ukb-saige-743	Inverse variance weighted	3	0.175015553	0.063698429	0.006003967	1.191264744	1.051446286	1.349675879	0.401915521
SREBF1	Osteoporosis, osteopenia and pathological fracture || id:ukb-saige-743	MR Egger	3	0.601126548	1.237343979	0.71209542	1.824172662	0.161368026	20.62122214	0.999182138
SREBF1	Osteoporosis, osteopenia and pathological fracture || id:ukb-saige-743	Weighted median	3	0.172957052	0.064525782	0.007352692	1.188815046	1.047583957	1.349086348	0.292278061
SREBF1	Osteoporosis, osteopenia and pathological fracture || id:ukb-saige-743	Weighted mode	3	0.156798351	0.067832144	0.146979514	1.169759709	1.02413397	1.336092559	0.972038736
SREBF1	Osteoporosis || id:ukb-saige-743.1	Inverse variance weighted	3	0.222790034	0.070390995	0.001550638	1.249558181	1.088525125	1.434413971	0.241589332
SREBF1	Osteoporosis || id:ukb-saige-743.1	MR Egger	3	0.412529431	1.322749306	0.807541376	1.510634002	0.113034838	20.18859965	0.999182138
SREBF1	Osteoporosis || id:ukb-saige-743.1	Weighted median	3	0.223091896	0.071730945	0.001870109	1.249935432	1.085997852	1.438620327	0.163959419
SREBF1	Osteoporosis || id:ukb-saige-743.1	Weighted mode	3	0.212865303	0.080289272	0.117678069	1.23721799	1.057067251	1.448070929	0.972038736
SREBF1	Osteoporosis NOS || id:ukb-saige-743.11	Inverse variance weighted	3	0.227524056	0.074514058	0.002262355	1.255487641	1.084887725	1.452914602	0.293729049
SREBF1	Osteoporosis NOS || id:ukb-saige-743.11	MR Egger	3	0.933626377	1.439607633	0.633727193	2.54371695	0.151373561	42.74521835	0.999182138
SREBF1	Osteoporosis NOS || id:ukb-saige-743.11	Weighted median	3	0.221513401	0.078312806	0.00467562	1.247963972	1.070387039	1.455000873	0.292278061
SREBF1	Osteoporosis NOS || id:ukb-saige-743.11	Weighted mode	3	0.194568301	0.083588534	0.14537091	1.214786452	1.031211965	1.431040536	0.972038736
SREBF1	Pathologic fracture || id:ukb-saige-743.2	Inverse variance weighted	3	0.200766082	0.240910883	0.40464035	1.222338811	0.762296838	1.960013599	0.991546728
SREBF1	Pathologic fracture || id:ukb-saige-743.2	MR Egger	3	0.029484694	4.669623716	0.995980342	1.029923671	0.000109129	9720.06104	0.999182138
SREBF1	Pathologic fracture || id:ukb-saige-743.2	Weighted median	3	0.212117633	0.242562872	0.381854096	1.236293305	0.768507009	1.988818735	0.934000887
SREBF1	Pathologic fracture || id:ukb-saige-743.2	Weighted mode	3	0.20644753	0.26022279	0.510744412	1.22930323	0.738164087	2.047222913	0.972038736
SREBF1	Pain in joint || id:ukb-saige-745	Inverse variance weighted	3	0.11114719	0.074988126	0.138287831	1.117559388	0.964804743	1.294499219	0.960502509
SREBF1	Pain in joint || id:ukb-saige-745	MR Egger	3	1.67057487	1.267671381	0.413245326	5.315222479	0.443055145	63.76540336	0.999182138
SREBF1	Pain in joint || id:ukb-saige-745	Weighted median	3	0.088505265	0.064955707	0.173025021	1.092540005	0.96193546	1.240877078	0.840596578
SREBF1	Pain in joint || id:ukb-saige-745	Weighted mode	3	0.061158196	0.070213663	0.475577456	1.063067074	0.92638943	1.219909865	0.972038736
SREBF1	Congenital anomalies of great vessels || id:ukb-saige-747.13	Inverse variance weighted	3	-0.052038418	0.130628287	0.690357314	0.949292396	0.734863978	1.2262896	0.991546728
SREBF1	Congenital anomalies of great vessels || id:ukb-saige-747.13	MR Egger	3	-0.895096126	2.721303941	0.797698208	0.408568323	0.001971714	84.66138537	0.999182138
SREBF1	Congenital anomalies of great vessels || id:ukb-saige-747.13	Weighted median	3	-0.033041828	0.133099593	0.803941829	0.96749809	0.745338329	1.255876047	0.971505947
SREBF1	Congenital anomalies of great vessels || id:ukb-saige-747.13	Weighted mode	3	-0.033268024	0.141410043	0.835901661	0.967279271	0.733130389	1.276211165	0.973351725
SREBF1	Digestive congenital anomalies || id:ukb-saige-750	Inverse variance weighted	3	0.147191768	0.206152943	0.475231479	1.158576119	0.773470305	1.735423604	0.991546728
SREBF1	Digestive congenital anomalies || id:ukb-saige-750	MR Egger	3	0.10314298	3.966498456	0.983449366	1.108649912	0.000466061	2637.218267	0.999182138
SREBF1	Digestive congenital anomalies || id:ukb-saige-750	Weighted median	3	0.15361229	0.215834942	0.476643215	1.166038715	0.763819178	1.780063035	0.940454238
SREBF1	Digestive congenital anomalies || id:ukb-saige-750	Weighted mode	3	0.146674286	0.22797915	0.585907558	1.157976732	0.740696107	1.810337733	0.972038736
SREBF1	Congenital anomalies of genital organs || id:ukb-saige-751.1	Inverse variance weighted	3	0.160298544	0.203497947	0.430862974	1.173861268	0.787763444	1.749192969	0.991546728
SREBF1	Congenital anomalies of genital organs || id:ukb-saige-751.1	MR Egger	3	1.719179445	3.872274333	0.734001589	5.579947933	0.002821524	11035.10835	0.999182138
SREBF1	Congenital anomalies of genital organs || id:ukb-saige-751.1	Weighted median	3	0.153165736	0.208375996	0.462312082	1.165518132	0.774721851	1.753445463	0.938378839
SREBF1	Congenital anomalies of genital organs || id:ukb-saige-751.1	Weighted mode	3	0.138267994	0.21729546	0.589679718	1.148283242	0.750038226	1.75798294	0.972038736
SREBF1	Neuralgia, neuritis, and radiculitis NOS || id:ukb-saige-766	Inverse variance weighted	3	0.318532982	0.218827386	0.14549332	1.375108974	0.895503907	2.111576146	0.960502509
SREBF1	Neuralgia, neuritis, and radiculitis NOS || id:ukb-saige-766	MR Egger	3	6.34297994	3.141494014	0.292754222	568.4878495	1.204002799	268420.003	0.999182138
SREBF1	Neuralgia, neuritis, and radiculitis NOS || id:ukb-saige-766	Weighted median	3	0.286372882	0.163696725	0.08021997	1.331588888	0.966114714	1.835319285	0.701498177
SREBF1	Neuralgia, neuritis, and radiculitis NOS || id:ukb-saige-766	Weighted mode	3	0.234534687	0.170164116	0.302048632	1.264320328	0.9057545	1.764833506	0.972038736
SREBF1	Myalgia and myositis unspecified || id:ukb-saige-770	Inverse variance weighted	3	0.364749973	0.215083758	0.08991413	1.440153885	0.944769598	2.195289961	0.872343418
SREBF1	Myalgia and myositis unspecified || id:ukb-saige-770	MR Egger	3	1.44677435	4.134657113	0.785714937	4.249385353	0.001284798	14054.56159	0.999182138
SREBF1	Myalgia and myositis unspecified || id:ukb-saige-770	Weighted median	3	0.331885983	0.220636167	0.132523973	1.393593946	0.904330034	2.147561193	0.810002549
SREBF1	Myalgia and myositis unspecified || id:ukb-saige-770	Weighted mode	3	0.324896704	0.244971723	0.315938959	1.383887689	0.856202921	2.236788836	0.972038736
SREBF1	Musculoskeletal symptoms referable to limbs || id:ukb-saige-771	Inverse variance weighted	3	0.075498516	0.074514058	0.310959048	1.078421627	0.931882041	1.248004742	0.991546728
SREBF1	Musculoskeletal symptoms referable to limbs || id:ukb-saige-771	MR Egger	3	0.440089764	1.439607633	0.811128282	1.552846601	0.092408049	26.09439979	0.999182138
SREBF1	Musculoskeletal symptoms referable to limbs || id:ukb-saige-771	Weighted median	3	0.073540334	0.0746298	0.324426784	1.076311948	0.929848067	1.245845907	0.927773967
SREBF1	Musculoskeletal symptoms referable to limbs || id:ukb-saige-771	Weighted mode	3	0.060339977	0.083056317	0.543057469	1.062197608	0.902622915	1.249983509	0.972038736
SREBF1	Swelling of limb || id:ukb-saige-771.1	Inverse variance weighted	3	0.019797939	0.081135963	0.807223524	1.019995218	0.870029162	1.195810773	0.991546728
SREBF1	Swelling of limb || id:ukb-saige-771.1	MR Egger	3	0.465087579	1.846433717	0.84291325	1.592153621	0.042684368	59.38832536	0.999182138
SREBF1	Swelling of limb || id:ukb-saige-771.1	Weighted median	3	0.019681245	0.084087711	0.814941391	1.019876198	0.86490927	1.202608753	0.971505947
SREBF1	Swelling of limb || id:ukb-saige-771.1	Weighted mode	3	0.001427156	0.087669237	0.988489861	1.001428175	0.843323583	1.189173896	0.999788624
SREBF1	Fever of unknown origin || id:ukb-saige-783	Inverse variance weighted	3	-0.053649468	0.08828368	0.543390401	0.94776427	0.797171468	1.126805394	0.991546728
SREBF1	Fever of unknown origin || id:ukb-saige-783	MR Egger	3	-0.252276913	1.801378947	0.911419707	0.777029539	0.022754789	26.53397066	0.999182138
SREBF1	Fever of unknown origin || id:ukb-saige-783	Weighted median	3	-0.045629164	0.088403983	0.605754009	0.955396192	0.803401274	1.13614692	0.948207414
SREBF1	Fever of unknown origin || id:ukb-saige-783	Weighted mode	3	-0.04563211	0.097752652	0.686548963	0.955393377	0.788811965	1.157153473	0.972038736
SREBF1	Abdominal pain || id:ukb-saige-785	Inverse variance weighted	3	0.054994234	0.028377177	0.052626382	1.056534523	0.999375162	1.116963119	0.832453081
SREBF1	Abdominal pain || id:ukb-saige-785	MR Egger	3	0.285325132	0.548636729	0.694697453	1.330194447	0.453843499	3.898738818	0.999182138
SREBF1	Abdominal pain || id:ukb-saige-785	Weighted median	3	0.051363924	0.029450928	0.081150175	1.052705929	0.993660287	1.115260203	0.701498177
SREBF1	Abdominal pain || id:ukb-saige-785	Weighted mode	3	0.051375542	0.032542132	0.255147386	1.052718159	0.987669612	1.122050844	0.972038736
SREBF1	Syncope and collapse || id:ukb-saige-788	Inverse variance weighted	3	-0.015883567	0.059838289	0.790669345	0.984241912	0.87531924	1.106718664	0.991546728
SREBF1	Syncope and collapse || id:ukb-saige-788	MR Egger	3	-0.059384227	1.130463226	0.966588514	0.942344626	0.102787436	8.639318439	0.999182138
SREBF1	Syncope and collapse || id:ukb-saige-788	Weighted median	3	-0.013923366	0.061619257	0.821234069	0.986173116	0.873980592	1.112767748	0.971505947
SREBF1	Syncope and collapse || id:ukb-saige-788	Weighted mode	3	-0.015000996	0.067862154	0.845568489	0.985110959	0.862421785	1.125254044	0.973351725
SREBF1	Nonspecific abnormal findings on radiological and other examination of musculoskeletal system || id:ukb-saige-793	Inverse variance weighted	3	0.144984177	0.208945085	0.487753382	1.156021278	0.767552659	1.741099035	0.991546728
SREBF1	Nonspecific abnormal findings on radiological and other examination of musculoskeletal system || id:ukb-saige-793	MR Egger	3	2.89465859	3.976186886	0.599393703	18.07732861	0.007456511	43826.10342	0.999182138
SREBF1	Nonspecific abnormal findings on radiological and other examination of musculoskeletal system || id:ukb-saige-793	Weighted median	3	0.132625425	0.222202943	0.550596719	1.14182222	0.738678616	1.764986767	0.946666413
SREBF1	Nonspecific abnormal findings on radiological and other examination of musculoskeletal system || id:ukb-saige-793	Weighted mode	3	0.104279979	0.239923462	0.70622543	1.109911163	0.693523603	1.776295407	0.972038736
SREBF1	Nonspecific abnormal findings on radiological and other examination of other intrathoracic organs (echocardiogram, etc) || id:ukb-saige-793.2	Inverse variance weighted	3	0.187427744	0.229382284	0.413872579	1.206143095	0.769386733	1.890832143	0.991546728
SREBF1	Nonspecific abnormal findings on radiological and other examination of other intrathoracic organs (echocardiogram, etc) || id:ukb-saige-793.2	MR Egger	3	4.294982449	4.407240423	0.508211888	73.33092739	0.012994764	413814.7455	0.999182138
SREBF1	Nonspecific abnormal findings on radiological and other examination of other intrathoracic organs (echocardiogram, etc) || id:ukb-saige-793.2	Weighted median	3	0.155854399	0.242840883	0.521005401	1.168656033	0.726066456	1.8810357	0.946666413
SREBF1	Nonspecific abnormal findings on radiological and other examination of other intrathoracic organs (echocardiogram, etc) || id:ukb-saige-793.2	Weighted mode	3	0.132167012	0.249047754	0.648667996	1.141298914	0.700496026	1.859486939	0.972038736
SREBF1	Malaise and fatigue || id:ukb-saige-798	Inverse variance weighted	3	0.044796218	0.095160947	0.637825261	1.04581472	0.867864885	1.260251968	0.991546728
SREBF1	Malaise and fatigue || id:ukb-saige-798	MR Egger	3	1.890174778	1.819420622	0.487859044	6.620525701	0.187141617	234.2149296	0.999182138
SREBF1	Malaise and fatigue || id:ukb-saige-798	Weighted median	3	0.03395421	0.100139926	0.734558763	1.034537234	0.850169068	1.25888759	0.952905958
SREBF1	Malaise and fatigue || id:ukb-saige-798	Weighted mode	3	0.021963319	0.104677498	0.85324205	1.022206288	0.832597808	1.25499453	0.973981076
SREBF1	Fracture of upper limb || id:ukb-saige-803	Inverse variance weighted	3	0.016339913	0.060227721	0.786158612	1.01647414	0.903294703	1.143834536	0.991546728
SREBF1	Fracture of upper limb || id:ukb-saige-803	MR Egger	3	0.298987702	1.167405929	0.840384372	1.34849304	0.136814687	13.29121543	0.999182138
SREBF1	Fracture of upper limb || id:ukb-saige-803	Weighted median	3	0.012158497	0.060881844	0.841710172	1.012232712	0.898373011	1.140522978	0.977737558
SREBF1	Fracture of upper limb || id:ukb-saige-803	Weighted mode	3	0.012096965	0.066763478	0.872917166	1.012170429	0.888021386	1.153676019	0.975622594
SREBF1	Fracture of humerus || id:ukb-saige-803.1	Inverse variance weighted	3	0.182103918	0.195190316	0.350842843	1.199738862	0.818346775	1.758879464	0.991546728
SREBF1	Fracture of humerus || id:ukb-saige-803.1	MR Egger	3	5.479617719	2.587805082	0.280883323	239.7550361	1.503085145	38242.99476	0.999182138
SREBF1	Fracture of humerus || id:ukb-saige-803.1	Weighted median	3	0.154647024	0.143949233	0.282680892	1.167245879	0.880299161	1.547727183	0.927773967
SREBF1	Fracture of humerus || id:ukb-saige-803.1	Weighted mode	3	0.114343974	0.137741573	0.493775753	1.121137701	0.855876226	1.46861159	0.972038736
SREBF1	Fracture of clavicle or scapula || id:ukb-saige-803.3	Inverse variance weighted	3	-0.080898437	0.141367165	0.56714746	0.922287357	0.699088398	1.216747369	0.991546728
SREBF1	Fracture of clavicle or scapula || id:ukb-saige-803.3	MR Egger	3	-0.863254562	2.724061187	0.804628885	0.421787114	0.002024537	87.87412242	0.999182138
SREBF1	Fracture of clavicle or scapula || id:ukb-saige-803.3	Weighted median	3	-0.065710092	0.147294843	0.655515882	0.936402296	0.701588672	1.249805328	0.948207414
SREBF1	Fracture of clavicle or scapula || id:ukb-saige-803.3	Weighted mode	3	-0.065029953	0.157350821	0.719498955	0.937039396	0.688363966	1.275550251	0.972038736
SREBF1	Fracture of ribs || id:ukb-saige-807	Inverse variance weighted	3	0.025119823	0.197740166	0.898913095	1.025437984	0.695968483	1.51087741	0.991546728
SREBF1	Fracture of ribs || id:ukb-saige-807	MR Egger	3	0.316947131	3.784546515	0.946808671	1.372929984	0.000824475	2286.22737	0.999182138
SREBF1	Fracture of ribs || id:ukb-saige-807	Weighted median	3	0.031379456	0.203150184	0.877243639	1.031876981	0.692951751	1.536571778	0.978722549
SREBF1	Fracture of ribs || id:ukb-saige-807	Weighted mode	3	0.010292494	0.216502488	0.966403232	1.010345644	0.660966327	1.544402912	0.997164077
SREBF1	Intracranial hemorrhage (injury) || id:ukb-saige-818	Inverse variance weighted	3	0.383902075	0.363999506	0.291572864	1.46800168	0.719256703	2.996188877	0.991546728
SREBF1	Intracranial hemorrhage (injury) || id:ukb-saige-818	MR Egger	3	0.782129434	9.877828638	0.949697205	2.186122515	8.54E-09	559566851.7	0.999182138
SREBF1	Intracranial hemorrhage (injury) || id:ukb-saige-818	Weighted median	3	0.346710874	0.246978352	0.160375202	1.414407725	0.871650537	2.295127609	0.822788617
SREBF1	Intracranial hemorrhage (injury) || id:ukb-saige-818	Weighted mode	3	0.368283197	0.262411032	0.295597183	1.445251271	0.86412104	2.417197522	0.972038736
SREBF1	Traumatic arthropathy || id:ukb-saige-836	Inverse variance weighted	3	0.159665487	0.276013751	0.562947305	1.173118382	0.682958307	2.015066988	0.991546728
SREBF1	Traumatic arthropathy || id:ukb-saige-836	MR Egger	3	2.803312954	7.054548583	0.759203133	16.49921748	1.63E-05	16688462.61	0.999182138
SREBF1	Traumatic arthropathy || id:ukb-saige-836	Weighted median	3	0.105834828	0.244122182	0.664628175	1.11163825	0.688909994	1.793760591	0.948207414
SREBF1	Traumatic arthropathy || id:ukb-saige-836	Weighted mode	3	0.100483976	0.273518852	0.748571659	1.105705923	0.646868032	1.890007741	0.972038736
SREBF1	Mechanical complication of unspecified genitourinary device, implant, and graft || id:ukb-saige-857	Inverse variance weighted	3	-0.048581414	0.154844583	0.753716192	0.952579783	0.703226115	1.290350606	0.991546728
SREBF1	Mechanical complication of unspecified genitourinary device, implant, and graft || id:ukb-saige-857	MR Egger	3	-0.617673749	3.50084176	0.888821714	0.539197288	0.000564639	514.9017472	0.999182138
SREBF1	Mechanical complication of unspecified genitourinary device, implant, and graft || id:ukb-saige-857	Weighted median	3	-0.030049549	0.163220996	0.8539323	0.970397451	0.704714375	1.336245216	0.977737558
SREBF1	Mechanical complication of unspecified genitourinary device, implant, and graft || id:ukb-saige-857	Weighted mode	3	-0.036968198	0.163493118	0.842118064	0.963706782	0.699482356	1.327740085	0.973351725
SREBF1	Open wounds of extremities || id:ukb-saige-871	Inverse variance weighted	3	-0.032036657	0.084682698	0.705197285	0.96847108	0.820357756	1.143325855	0.991546728
SREBF1	Open wounds of extremities || id:ukb-saige-871	MR Egger	3	-0.306478393	1.594397889	0.879102292	0.736034422	0.032338453	16.75239895	0.999182138
SREBF1	Open wounds of extremities || id:ukb-saige-871	Weighted median	3	-0.02979894	0.085561021	0.727632126	0.970640671	0.820781338	1.147861517	0.952905958
SREBF1	Open wounds of extremities || id:ukb-saige-871	Weighted mode	3	-0.017896365	0.095445128	0.868564702	0.982262824	0.814672722	1.184328663	0.975622594
SREBF1	Superficial injury without mention of infection || id:ukb-saige-915	Inverse variance weighted (multiplicative random effects)	3	0.071838593	0.170442276	0.673402116	1.074481901	0.76933539	1.500660664	0.991546728
SREBF1	Superficial injury without mention of infection || id:ukb-saige-915	MR Egger	3	4.432918261	1.58550105	0.218670749	84.17670846	3.763450423	1882.771779	0.999182138
SREBF1	Superficial injury without mention of infection || id:ukb-saige-915	Weighted median	3	0.036016805	0.087553567	0.68080214	1.036673267	0.873202154	1.230747609	0.948207414
SREBF1	Superficial injury without mention of infection || id:ukb-saige-915	Weighted mode	3	0.011724302	0.089276748	0.907536744	1.011793301	0.849371918	1.20527376	0.982764523
SREBF1	Atopic/contact dermatitis due to other or unspecified || id:ukb-saige-939	Inverse variance weighted	3	0.07797326	0.120455441	0.517424627	1.081093749	0.853747834	1.368979983	0.991546728
SREBF1	Atopic/contact dermatitis due to other or unspecified || id:ukb-saige-939	MR Egger	3	3.195281097	2.334811858	0.401731477	24.41703627	0.25133963	2372.055928	0.999182138
SREBF1	Atopic/contact dermatitis due to other or unspecified || id:ukb-saige-939	Weighted median	3	0.053246049	0.123361608	0.66601343	1.054689118	0.828165137	1.343173102	0.948207414
SREBF1	Atopic/contact dermatitis due to other or unspecified || id:ukb-saige-939	Weighted mode	3	0.036596612	0.128367101	0.80238401	1.037274513	0.806539097	1.334018919	0.973351725
SREBF1	Poisoning by other anti-infectives || id:ukb-saige-961	Inverse variance weighted	3	0.143635949	0.154844583	0.353608015	1.154463748	0.85226358	1.563819665	0.991546728
SREBF1	Poisoning by other anti-infectives || id:ukb-saige-961	MR Egger	3	1.62680036	2.967203755	0.680730947	5.087570255	0.015162667	1707.046083	0.999182138
SREBF1	Poisoning by other anti-infectives || id:ukb-saige-961	Weighted median	3	0.134721567	0.156135367	0.388219361	1.144218152	0.842565604	1.553867347	0.934000887
SREBF1	Poisoning by other anti-infectives || id:ukb-saige-961	Weighted mode	3	0.124724923	0.173158101	0.546150946	1.132836792	0.806811713	1.590605562	0.972038736
SREBF1	Poisoning by analgesics, antipyretics, and antirheumatics || id:ukb-saige-965	Inverse variance weighted	3	-0.119788675	0.067341483	0.075268553	0.887107885	0.777417319	1.012275364	0.872343418
SREBF1	Poisoning by analgesics, antipyretics, and antirheumatics || id:ukb-saige-965	MR Egger	3	-1.470357731	1.296630981	0.460081911	0.229843248	0.018101609	2.918410129	0.999182138
SREBF1	Poisoning by analgesics, antipyretics, and antirheumatics || id:ukb-saige-965	Weighted median	3	-0.121064012	0.068907121	0.078932154	0.885977244	0.774047553	1.014092318	0.701498177
SREBF1	Poisoning by analgesics, antipyretics, and antirheumatics || id:ukb-saige-965	Weighted mode	3	-0.079783213	0.078410923	0.415972206	0.923316488	0.79178244	1.076701494	0.972038736
SREBF1	Poisoning by psychotropic agents || id:ukb-saige-969	Inverse variance weighted	3	-0.189005574	0.1776191	0.287280623	0.827781893	0.584417876	1.172487854	0.991546728
SREBF1	Poisoning by psychotropic agents || id:ukb-saige-969	MR Egger	3	-1.223449382	4.684879572	0.837379581	0.29421356	3.03E-05	2860.965915	0.999182138
SREBF1	Poisoning by psychotropic agents || id:ukb-saige-969	Weighted median	3	-0.185905517	0.126590637	0.141953091	0.830352045	0.647897246	1.064188069	0.810051951
SREBF1	Poisoning by psychotropic agents || id:ukb-saige-969	Weighted mode	3	-0.142277878	0.139166111	0.414139065	0.867380197	0.660311585	1.139383925	0.972038736
SREBF1	Sepsis and SIRS || id:ukb-saige-994	Inverse variance weighted	3	-0.041590798	0.102574453	0.685132537	0.959262233	0.784556471	1.172871635	0.991546728
SREBF1	Sepsis and SIRS || id:ukb-saige-994	MR Egger	3	-2.412940931	1.964998194	0.435088119	0.089551542	0.001902974	4.214182109	0.999182138
SREBF1	Sepsis and SIRS || id:ukb-saige-994	Weighted median	3	-0.030341851	0.107907473	0.778569303	0.970113842	0.785181406	1.198603101	0.964533309
SREBF1	Sepsis and SIRS || id:ukb-saige-994	Weighted mode	3	-0.007410119	0.107664271	0.951390081	0.992617268	0.803778062	1.225822259	0.992392986
SREBF1	Sepsis || id:ukb-saige-994.2	Inverse variance weighted	3	-0.041590798	0.102574453	0.685132537	0.959262233	0.784556471	1.172871635	0.991546728
SREBF1	Sepsis || id:ukb-saige-994.2	MR Egger	3	-2.412940931	1.964998194	0.435088119	0.089551542	0.001902974	4.214182109	0.999182138
SREBF1	Sepsis || id:ukb-saige-994.2	Weighted median	3	-0.030341851	0.1068754	0.776487554	0.970113842	0.786771328	1.196180941	0.964533309
SREBF1	Sepsis || id:ukb-saige-994.2	Weighted mode	3	-0.007410119	0.110891894	0.952801724	0.992617268	0.798709298	1.233601565	0.992392986
